# Supplementary material for: Piezo-tolerant natural gas-producing microbes under accumulating pCO2
Source: Biotechnol Biofuels. 2016 Nov 4;9:236. doi: 10.1186/s13068-016-0634-7 (PMC5097443; doi:10.1186/s13068-016-0634-7)
Supplement: Supplementary file 2 — Additional file 2. Raw reactor data for experiment I. [file 13068_2016_634_MOESM2_ESM.xlsx]

## Sheet: Overview graph
	Time (h)		P		T	pH	ΔP	% CH4	nCH4/d	gCH4 COD/d							Time (h)	P	T	pH											P	T	pH											P	T	pH
1	0	0	1	0.1	29.5669	7.84075											0	2.24768	29.8504	7.21081											4.46951	31.4097	6.91266											1.00757	29.4535	8.03582
	1	0.0416667	1.00216	0.100216	29.2834	7.85693	0.051888	0.78	0.00240976	0.154225	0.0237269	0.0237269		0.370733			1	2.73421	29.7086	7.21081											4.96037	31.3814	6.90691											1	30.2473	7.98236
	2	0.0833333	1.02487	0.102487	29.255	7.86332	0.54492	0.78	0.025307	1.61964	0.249176	0.249176	0.199932	3.89338			2	2.74286	30.2473	7.20719											4.96469	30.5875	6.88966											1.01081	30.3891	7.81093
	3	0.125	1.0227	0.102271	29.1416	7.86715	-0.051888	0.78	-0.00240976	-0.154225	-0.0237269	-0.0237269	0.199339	-0.370733			3	2.73097	30.1906	7.20336											5.00145	30.6726	6.85303											1.03027	30.6159	7.60095
	4	0.166667	1.03243	0.103244	29.5669	7.86715	0.23352	0.78	0.010845	0.694083	0.106782	0.106782	0.203195	1.66847			4	2.74286	29.652	7.1942											5.062	29.9922	6.77637											1.08649	30.3607	7.45167
	5	0.208333	1.03568	0.103568	29.1133	7.86886	0.077856	0.78	0.00361576	0.231408	0.0356013	0.0356013	0.201713	0.55627			5	2.74719	29.6236	7.17886											5.20796	29.9638	6.6701											1.13515	30.6726	7.35945
	6	0.25	1.04541	0.104541	29.1416	7.86651	0.233544	0.78	0.0108462	0.694154	0.106793	0.106793	0.207645	1.66864			6	2.77097	29.652	7.15629											5.36365	30.8143	6.63624											1.22056	30.3607	7.27661
	7	0.291667	1.03892	0.103892	28.7447	7.86673	-0.155688	0.78	-0.0072304	-0.462746	-0.0711916	-0.0711916	0.206458	-1.11237			7	2.78071	29.2267	7.11306											5.47933	29.7937	6.64817											1.29841	30.6159	7.21038
	8	0.333333	1.04325	0.104325	28.4895	7.86545	0.103776	0.78	0.00481952	0.308449	0.0474538	0.0474538	0.213281	0.741465			8	2.83801	30.1056	7.03554											5.55177	29.8221	6.64966											1.36328	30.3891	7.15012
	9	0.375	1.04541	0.104541	28.8865	7.86673	0.051912	0.78	0.00241088	0.154296	0.0237379	0.0237379	0.216841	0.370904			9	2.91369	29.4251	6.94631											5.6134	30.0772	6.65817											1.45734	30.1623	7.099
	10	0.416667	1.04541	0.104541	29.1983	7.86502	0	0.78	0	0	0	0	0.220993	0			10	2.97316	29.6803	6.95994											5.67286	29.9071	6.65306											1.53086	30.7009	7.06961
	11	0.458333	1.04217	0.104217	29.5953	7.86524	-0.077856	0.78	-0.00361576	-0.231408	-0.0356013	-0.0356013	0.22307	-0.55627			11	3.02721	30.1623	6.96356											5.72476	30.3324	6.6586											1.59032	30.0772	7.07068
	12	0.5	1.0346	0.10346	29.4819	7.86098	-0.181632	0.78	-0.00843528	-0.539858	-0.0830551	-0.0830551	0.224553	-1.29774			12	3.07154	29.5102	6.96676											5.77125	30.0772	6.65881											1.64006	30.7293	7.07089
	13	0.541667	1.04541	0.104541	29.5953	7.85885	0.259488	0.78	0.012051	0.771266	0.118656	0.118656	0.231376	1.85401			13	3.09965	30.0205	6.96867											5.83288	29.7654	6.6586											1.68006	30.1623	7.06919
	14	0.583333	1.04973	0.104973	29.6803	7.84969	0.103776	0.78	0.00481952	0.308449	0.0474538	0.0474538	0.232562	0.741465			14	3.13317	29.737	6.97187											5.87396	30.7293	6.65988											1.71574	30.2757	7.06514
	15	0.625	1.0573	0.10573	29.2267	7.83265	0.181656	0.78	0.00843639	0.539929	0.083066	0.083066	0.235232	1.29791			15	3.16561	29.8221	6.97187											5.92694	30.7293	6.66009											1.76007	30.3607	7.06152
	16	0.666667	1.04649	0.104649	29.737	7.78729	-0.259488	0.78	-0.012051	-0.771266	-0.118656	-0.118656	0.229299	-1.85401			16	3.20128	29.8788	6.96867											5.97668	30.4741	6.66052											1.78818	30.6442	7.05918
	17	0.708333	1.07568	0.107568	29.2267	7.66868	0.700608	0.78	0.0325374	2.08239	0.320368	0.320368	0.238495	5.00575			17	3.2348	29.652	6.96654											6.021	30.5592	6.65881											1.83143	30.6442	7.05748
	18	0.75	1.09947	0.109947	29.737	7.4342	0.570864	0.78	0.0265118	1.69676	0.26104	0.26104	0.232266	4.07874			18	3.24994	30.304	6.96505											6.04371	30.5308	6.65839											1.85846	30.3324	7.05535
	19	0.791667	1.17407	0.117407	29.5669	7.22337	1.79042	0.78	0.0831501	5.32161	0.818709	0.818709	0.223663	12.7923			19	3.28778	30.1339	6.96101											6.09561	30.1056	6.65285											1.86819	30.3607	7.05173
	20	0.833333	1.24651	0.124651	29.737	7.24403	1.73854	0.78	0.0807404	5.16738	0.794982	0.794982	0.206162	12.4216			20	3.30075	30.1056	6.95951											6.12696	30.6726	6.65179											1.87359	30.1906	7.0496
	21	0.875	1.293	0.1293	29.5102	7.26128	1.11578	0.78	0.0518188	3.3164	0.510216	0.510216	0.186287	7.97212			21	3.32886	30.1906	6.95866											6.14966	30.1906	6.64923											1.9017	30.0489	7.04598
	22	0.916667	1.32976	0.132976	29.0282	7.27086	0.88224	0.78	0.0409726	2.62225	0.403423	0.403423	0.174125	6.30348			22	3.384	29.6803	6.95909											6.17886	30.4458	6.64987											1.91144	29.9922	7.04449
	23	0.958333	1.38814	0.138814	29.4819	7.27661	1.40122	0.78	0.0650747	4.16478	0.640736	0.640736	0.165819	10.0115			23	3.40022	29.5953	6.95611											6.22102	30.1906	6.65029											1.94711	30.0489	7.04023
1	24	1	1.39247	0.139247	29.5669	7.28236	0.1038	0.78	0.00482064	0.308521	0.0474647	0.0474647	0.150394	0.741636			24	3.43158	30.219	6.95376											6.24913	30.2473	6.64518											1.9882	30.304	7.04001
	25	1.04167	1.39139	0.139139	29.3118	7.28236	-0.025944	0.78	-0.00120488	-0.0771124	-0.0118634	-0.0118634	0.148614	-0.185366			25	3.44888	29.6236	6.9527											6.29022	30.1623	6.64561											2.0228	30.3891	7.03831
	26	1.08333	1.42707	0.142707	29.7086	7.28598	0.856272	0.78	0.0397666	2.54506	0.391548	0.391548	0.15603	6.11794			26	3.4705	29.8504	6.94716											6.31725	30.2757	6.64774											2.06821	30.1056	7.0349
	27	1.125	1.4595	0.14595	29.5669	7.28811	0.778464	0.78	0.0361531	2.3138	0.355969	0.355969	0.144462	5.56202			27	3.4932	30.6159	6.94652											6.35076	29.9071	6.64348											2.0974	29.737	7.03448
	28	1.16667	1.48221	0.148221	28.8581	7.29109	0.54492	0.78	0.025307	1.61964	0.249176	0.249176	0.134673	3.89338			28	3.52131	30.3891	6.94205											6.37671	30.4174	6.64135											2.14389	29.9071	7.03448
	29	1.20833	1.50815	0.150815	29.3684	7.29131	0.622752	0.78	0.0289216	1.85098	0.284766	0.284766	0.129036	4.44948			29	3.54834	29.3968	6.9412											6.40266	29.5953	6.64348											2.17092	30.4458	7.03043
	30	1.25	1.53086	0.153086	28.9148	7.28918	0.54492	0.78	0.025307	1.61964	0.249176	0.249176	0.123104	3.89338			30	3.57213	29.3684	6.93843											6.43834	29.8221	6.64199											2.20768	29.9355	7.02489
	31	1.29167	1.55465	0.155465	29.5669	7.28556	0.570864	0.78	0.0265118	1.69676	0.26104	0.26104	0.119841	4.07874			31	3.59592	30.1056	6.93417											6.46213	30.2757	6.63986											2.24336	30.5592	7.02298
	32	1.33333	1.57735	0.157735	29.7086	7.28535	0.54492	0.78	0.025307	1.61964	0.249176	0.249176	0.115391	3.89338			32	3.61105	29.8788	6.93119											6.48051	30.219	6.63986											2.28336	29.9922	7.02191
	33	1.375	1.59357	0.159357	29.5953	7.28172	0.389208	0.78	0.0180754	1.15683	0.177974	0.177974	0.105602	2.78084			33	3.64133	30.1623	6.92523											6.5151	30.2757	6.63986											2.31147	30.219	7.01914
	34	1.41667	1.61735	0.161735	29.7086	7.28172	0.570864	0.78	0.0265118	1.69676	0.26104	0.26104	0.106196	4.07874			34	3.66619	29.4535	6.92012											6.54105	29.737	6.63965											2.36121	29.737	7.01744
	35	1.45833	1.63033	0.163033	29.1983	7.28023	0.3114	0.78	0.0144619	0.925562	0.142394	0.142394	0.0970001	2.22491			35	3.6889	29.8788	6.91735											6.56268	29.8788	6.63858											2.38175	30.3324	7.0119
	36	1.5	1.64546	0.164546	29.255	7.28002	0.363264	0.78	0.0168706	1.07972	0.16611	0.16611	0.0987796	2.59547			36	3.7235	29.9071	6.91692											6.58106	29.7654	6.63773											2.4131	29.9071	7.00743
	37	1.54167	1.66276	0.166276	29.7654	7.27789	0.415176	0.78	0.0192814	1.23401	0.189848	0.189848	0.0937368	2.96637			37	3.7289	29.8788	6.91586											6.61782	30.2473	6.63773											2.47365	30.0489	7.00253
	38	1.58333	1.6725	0.167249	29.8221	7.27597	0.233544	0.78	0.0108462	0.694154	0.106793	0.106793	0.0916604	1.66864			38	3.75809	29.6803	6.9165											6.64377	29.8788	6.63794											2.49744	30.6159	6.99913
	39	1.625	1.69952	0.169952	29.8788	7.27619	0.648696	0.78	0.0301265	1.92809	0.29663	0.29663	0.091067	4.63484			39	3.78188	30.1339	6.91586											6.66323	30.2473	6.63773											2.54068	30.1906	6.9987
	40	1.66667	1.70601	0.170601	29.7654	7.27597	0.155688	0.78	0.0072304	0.462746	0.0711916	0.0711916	0.0866177	1.11237			40	3.79485	29.6236	6.9165											6.68485	29.9922	6.6373											2.56555	30.1339	6.99487
	41	1.70833	1.7125	0.17125	29.0566	7.27597	0.155688	0.78	0.0072304	0.462746	0.0711916	0.0711916	0.0848379	1.11237			41	3.82404	30.0205	6.9182											6.70107	30.2473	6.63794											2.60339	29.7654	6.99125
	42	1.75	1.73088	0.173088	29.1133	7.27427	0.44112	0.78	0.0204863	1.31112	0.201711	0.201711	0.0857279	3.15174			42	3.84675	29.9638	6.91607											6.72918	30.6726	6.63667											2.63799	29.9071	6.98975
	43	1.79167	1.75142	0.175142	29.8221	7.27597	0.493032	0.78	0.0228972	1.46542	0.225449	0.225449	0.0833547	3.52264			43	3.86405	29.5385	6.91692											6.75404	29.9922	6.6356											2.67259	30.3891	6.98571
	44	1.83333	1.76331	0.176331	29.8788	7.27406	0.285432	0.78	0.0132559	0.848379	0.13052	0.13052	0.0797951	2.03937			44	3.88351	30.304	6.91607											6.78216	29.9922	6.63837											2.71367	30.4174	6.98379
	45	1.875	1.76764	0.176764	29.5669	7.27427	0.1038	0.78	0.00482064	0.308521	0.0474647	0.0474647	0.0771253	0.741636			45	3.90621	29.7086	6.9165											6.80162	30.2473	6.63688											2.758	29.9355	6.97975
	46	1.91667	1.79251	0.179251	29.7654	7.27257	0.596808	0.78	0.0277167	1.77387	0.272903	0.272903	0.0768284	4.26411			46	3.92135	29.5669	6.91777											6.82108	30.4174	6.63667											2.78827	30.5308	6.97804
	47	1.95833	1.79791	0.179791	29.1416	7.27278	0.129744	0.78	0.00602552	0.385633	0.0593282	0.0593282	0.0723791	0.927003			47	3.99271	30.5875	6.91586											6.84811	30.8427	6.63624											2.81963	30.219	6.97208
1	48	2	1.81629	0.181629	29.6803	7.27278	0.44112	0.78	0.0204863	1.31112	0.201711	0.201711	0.0753455	3.15174			48	4.00893	30.4741	6.91714											6.87298	30.4174	6.63432											2.85206	29.9071	6.96782
	49	2.04167	1.83359	0.183359	29.5953	7.27278	0.415176	0.78	0.0192814	1.23401	0.189848	0.189848	0.0732688	2.96637			49	4.03704	29.5669	6.91607											6.90649	29.8504	6.63624											2.8899	30.3324	6.96825
	50	2.08333	1.85089	0.185089	29.1416	7.27086	0.415152	0.78	0.0192803	1.23394	0.189837	0.189837	0.0658531	2.9662			50	4.05542	29.8504	6.91607											6.92703	29.9071	6.63645											2.91477	29.6803	6.96569
	51	2.125	1.85846	0.185846	29.0282	7.27108	0.181656	0.78	0.00843639	0.539929	0.083066	0.083066	0.0661499	1.29791			51	4.07704	30.1056	6.91586											6.94433	29.8221	6.63475											2.96667	29.737	6.96228
	52	2.16667	1.86062	0.186062	29.8221	7.27086	0.051888	0.78	0.00240976	0.154225	0.0237269	0.0237269	0.0688195	0.370733			52	4.09975	30.1623	6.91586											6.97136	30.0772	6.63645											2.98613	29.5669	6.96207
	53	2.20833	1.87792	0.187792	29.2267	7.27086	0.415176	0.78	0.0192814	1.23401	0.189848	0.189848	0.0703027	2.96637			53	4.10623	30.1623	6.91692											6.99947	30.6442	6.63539											3.02289	30.1906	6.96207
	54	2.25	1.89306	0.189306	29.0282	7.26916	0.363288	0.78	0.0168717	1.07979	0.166121	0.166121	0.0673363	2.59564			54	4.12353	29.5385	6.9165											7.08597	29.7937	6.63475											3.05208	30.0489	6.95887
	55	2.29167	1.90711	0.190711	29.8504	7.26873	0.33732	0.78	0.0156657	1.0026	0.154247	0.154247	0.0655565	2.4101			55	4.14516	29.5385	6.91671											7.11083	29.652	6.63518											3.07262	29.9355	6.96079
	56	2.33333	1.89306	0.189306	29.9922	7.26916	-0.33732	0.78	-0.0156657	-1.0026	-0.154247	-0.154247	0.0697092	-2.4101			56	4.17435	29.9922	6.91586											7.12489	30.6159	6.63411											3.11263	30.0772	6.95887
	57	2.375	1.91576	0.191576	29.7086	7.26937	0.544896	0.78	0.0253058	1.61957	0.249165	0.249165	0.0738623	3.89321			57	4.18408	30.1056	6.91671											7.14976	30.1623	6.6339											3.12993	29.5102	6.95866
	58	2.41667	1.92225	0.192225	29.5102	7.26703	0.155688	0.78	0.0072304	0.462746	0.0711916	0.0711916	0.0676331	1.11237			58	4.21868	29.7086	6.91543											7.16489	30.3607	6.63198											3.17317	30.3607	6.95909
	59	2.45833	1.91468	0.191468	29.6236	7.26682	-0.181632	0.78	-0.00843528	-0.539858	-0.0830551	-0.0830551	0.0738623	-1.29774			59	4.22841	29.9922	6.91671											7.20706	30.2473	6.63198											3.19372	30.219	6.96015
	60	2.5	1.92549	0.192549	29.0849	7.26682	0.259488	0.78	0.012051	0.771266	0.118656	0.118656	0.0765321	1.85401			60	4.24354	29.9071	6.91564											7.2276	30.8143	6.63177											3.21642	29.6236	6.95951
	61	2.54167	1.92549	0.192549	28.7731	7.2666	0	0.78	0	0	0	0	0.078905	0			61	4.27382	30.4741	6.91671											7.24274	30.6442	6.63177											3.24129	30.1056	6.95845
	62	2.58333	1.92765	0.192765	29.652	7.2649	0.051888	0.78	0.00240976	0.154225	0.0237269	0.0237269	0.0815749	0.370733			62	4.2922	30.1906	6.91607											7.26544	30.0489	6.63028											3.27156	29.737	6.95909
	63	2.625	1.93414	0.193414	28.9431	7.26341	0.155688	0.78	0.0072304	0.462746	0.0711916	0.0711916	0.0869142	1.11237			63	4.32355	30.5025	6.91501											7.29031	30.8994	6.62793											3.29535	30.1906	6.95866
	64	2.66667	1.9363	0.19363	29.5102	7.26448	0.051912	0.78	0.00241088	0.154296	0.0237379	0.0237379	0.0842447	0.370904			64	4.32571	30.4741	6.91543											7.3141	30.6159	6.62793											3.31697	29.9071	6.95802
	65	2.70833	1.93414	0.193414	29.1133	7.26426	-0.051912	0.78	-0.00241088	-0.154296	-0.0237379	-0.0237379	0.0898807	-0.370904			65	4.3322	30.4458	6.91607											7.33464	30.9278	6.62644											3.33751	30.2473	6.95845
	66	2.75	1.96009	0.196009	28.8581	7.26256	0.622776	0.78	0.0289227	1.85105	0.284777	0.284777	0.0937371	4.44965			66	4.36247	29.9355	6.9165											7.36383	30.5025	6.62644											3.34724	30.0772	6.9593
	67	2.79167	1.9536	0.19536	29.3968	7.26234	-0.155688	0.78	-0.0072304	-0.462746	-0.0711916	-0.0711916	0.0866177	-1.11237			67	4.3668	30.4741	6.91586											7.38005	30.7009	6.62644											3.36779	30.2757	6.9593
	68	2.83333	1.95036	0.195036	29.255	7.26277	-0.077856	0.78	-0.00361576	-0.231408	-0.0356013	-0.0356013	0.0922536	-0.55627			68	4.37761	29.8221	6.91522											7.40924	30.5875	6.62666											3.38509	29.4251	6.95887
	69	2.875	1.95252	0.195252	29.5669	7.26085	0.051888	0.78	0.00240976	0.154225	0.0237269	0.0237269	0.09522	0.370733			69	4.38626	29.6803	6.91671											7.42762	30.4741	6.62453											3.39482	29.3968	6.9576
	70	2.91667	1.95684	0.195684	29.5953	7.26085	0.1038	0.78	0.00482064	0.308521	0.0474647	0.0474647	0.0964066	0.741636			70	4.48032	30.5592	6.91671											7.45249	29.9355	6.62325											3.39806	29.6236	6.95866
	71	2.95833	1.96766	0.196766	29.255	7.25958	0.259488	0.78	0.012051	0.771266	0.118656	0.118656	0.0996696	1.85401			71	4.47708	30.1623	6.91543											7.47087	30.3891	6.62304											3.42833	30.1906	6.9593
1	72	3	1.97523	0.197522	29.5669	7.25936	0.181632	0.78	0.00843528	0.539858	0.0830551	0.0830551	0.0964066	1.29774			72	4.49221	30.7009	6.9165											7.54331	29.9355	6.62261											3.44996	29.9355	6.95887
	73	3.04167	1.96225	0.196225	29.0849	7.25958	-0.311376	0.78	-0.0144608	-0.925491	-0.142383	-0.142383	0.0987799	-2.22474			73	4.49762	29.7937	6.91437											7.57358	30.6159	6.6192											3.45861	29.7937	6.95526
	74	3.08333	1.98063	0.198063	30.1623	7.25617	0.44112	0.78	0.0204863	1.31112	0.201711	0.201711	0.101746	3.15174			74	4.48897	30.0489	6.91501											7.60494	30.2757	6.6192											3.46509	30.3607	6.95802
	75	3.125	1.9709	0.19709	29.9071	7.25617	-0.23352	0.78	-0.010845	-0.694083	-0.106782	-0.106782	0.0972967	-1.66847			75	4.50951	30.4174	6.91394											7.62007	30.3607	6.61899											3.47266	30.1056	6.95802
	76	3.16667	1.99036	0.199036	30.0205	7.25532	0.467064	0.78	0.0216912	1.38824	0.213575	0.213575	0.103229	3.33711			76	4.51276	30.3607	6.91352											7.64602	30.219	6.6175											3.48347	29.7654	6.95504
	77	3.20833	1.98712	0.198712	29.6803	7.25574	-0.077856	0.78	-0.00361576	-0.231408	-0.0356013	-0.0356013	0.0990762	-0.55627			77	4.5106	29.737	6.91458											7.6817	29.7937	6.61367											3.48888	29.5385	6.95504
	78	3.25	1.99685	0.199685	30.1056	7.25361	0.233544	0.78	0.0108462	0.694154	0.106793	0.106793	0.10056	1.66864			78	4.51276	30.219	6.91352											7.69792	29.8221	6.61367											3.5105	29.8788	6.95334
	79	3.29167	2.00442	0.200442	30.304	7.25148	0.181632	0.78	0.00843528	0.539858	0.0830551	0.0830551	0.0978898	1.29774			79	4.5106	29.652	6.91437											7.72927	30.6726	6.6109											3.50942	30.1339	6.95334
	80	3.33333	2.01523	0.201523	30.3324	7.25191	0.259488	0.78	0.012051	0.771266	0.118656	0.118656	0.0964066	1.85401			80	4.52897	30.4174	6.91394											7.7563	30.1056	6.61005											3.51158	29.8221	6.95142
	81	3.375	2.01523	0.201523	29.9071	7.24978	0	0.78	0	0	0	0	0.0937368	0			81	4.53654	30.0205	6.91288											7.77684	30.6442	6.60919											3.52456	30.0205	6.95291
	82	3.41667	2.02496	0.202496	30.2757	7.24595	0.233544	0.78	0.0108462	0.694154	0.106793	0.106793	0.0949234	1.66864			82	4.53438	30.3607	6.91245											7.80712	30.4174	6.60877											3.53429	30.304	6.95206
	83	3.45833	2.03469	0.203469	29.8221	7.24531	0.23352	0.78	0.010845	0.694083	0.106782	0.106782	0.0934402	1.66847			83	4.53654	30.0205	6.91394											7.8309	30.4174	6.60579											3.54942	30.304	6.95121
	84	3.5	2.04226	0.204226	29.5102	7.24403	0.181656	0.78	0.00843639	0.539929	0.083066	0.083066	0.0937368	1.29791			84	4.53438	29.9071	6.91501											7.85901	30.5875	6.60579											3.54942	29.6803	6.95078
	85	3.54167	2.04442	0.204442	30.0772	7.24403	0.051888	0.78	0.00240976	0.154225	0.0237269	0.0237269	0.091067	0.370733			85	4.55168	30.3607	6.91139											7.88172	30.0205	6.60579											3.54078	29.4535	6.95121
	86	3.58333	2.04766	0.204766	29.8788	7.2419	0.077832	0.78	0.00361464	0.231337	0.0355903	0.0355903	0.0913639	0.556099			86	4.54952	30.7576	6.91352											7.91091	30.0489	6.60387											3.5624	30.2473	6.95121
	87	3.625	2.05631	0.205631	30.0205	7.23722	0.2076	0.78	0.00964127	0.617042	0.0949295	0.0949295	0.0878043	1.48327			87	4.54952	30.1623	6.91096											7.93037	30.6442	6.60536											3.5678	29.5953	6.95078
	88	3.66667	2.07253	0.207253	30.1906	7.23636	0.389232	0.78	0.0180766	1.1569	0.177985	0.177985	0.0901772	2.78101			88	4.56249	30.4174	6.91352											7.96821	30.0772	6.60579											3.57645	30.0772	6.95078
	89	3.70833	2.08334	0.208334	30.2473	7.23253	0.259464	0.78	0.0120499	0.771195	0.118645	0.118645	0.085431	1.85383			89	4.56465	30.8143	6.91394											7.98227	30.4174	6.60579											3.58402	29.5669	6.95078
	90	3.75	2.07361	0.207361	30.1339	7.23232	-0.23352	0.78	-0.010845	-0.694083	-0.106782	-0.106782	0.0794985	-1.66847			90	4.55925	30.3607	6.91352											8.01903	30.5592	6.60515											3.5797	30.3324	6.94972
	91	3.79167	2.09199	0.209199	30.2473	7.23061	0.44112	0.78	0.0204863	1.31112	0.201711	0.201711	0.0860242	3.15174			91	4.57006	30.9278	6.91245											8.03308	30.1906	6.60643											3.59159	30.1339	6.94929
	92	3.83333	2.10929	0.210929	29.8788	7.2287	0.415176	0.78	0.0192814	1.23401	0.189848	0.189848	0.082168	2.96637			92	4.56249	30.6726	6.91394											8.05579	30.7576	6.6077											3.61105	29.8221	6.94738
	93	3.875	2.11686	0.211686	30.1339	7.22508	0.181632	0.78	0.00843528	0.539858	0.0830551	0.0830551	0.078905	1.29774			93	4.56465	30.4741	6.91288											8.11309	30.8143	6.61047											3.6024	29.5385	6.94695
	94	3.91667	2.12335	0.212335	29.4819	7.22337	0.155688	0.78	0.0072304	0.462746	0.0711916	0.0711916	0.0768287	1.11237			94	4.55492	30.5025	6.91415											8.15201	30.8143	6.60536											3.6143	30.1906	6.94695
	95	3.95833	2.132	0.2132	30.0772	7.22167	0.2076	0.78	0.00964127	0.617042	0.0949295	0.0949295	0.0714893	1.48327			95	4.56357	30.5308	6.91139											8.17688	30.0489	6.60962											3.61754	30.2473	6.94716
1	96	4	2.16119	0.216119	30.219	7.21805	0.700584	0.78	0.0325362	2.08232	0.320357	0.320357	0.0694126	5.00557			96	4.57006	30.5025	6.91394											8.19418	29.9355	6.60919											3.63159	29.8788	6.94503
	97	4.04167	2.16227	0.216227	29.4535	7.21805	0.025968	0.78	0.001206	0.0771837	0.0118744	0.0118744	0.0640733	0.185538			97	4.56574	30.1623	6.91394											8.19526	30.0205	6.60962											3.63159	30.2473	6.94503
	98	4.08333	2.16227	0.216227	30.1056	7.21592	0	0.78	0	0	0	0	0.0646664	0			98	4.57763	30.1623	6.91288											8.22121	29.9071	6.61005											3.637	29.7937	6.9478
	99	4.125	2.19146	0.219146	29.3401	7.21592	0.700584	0.78	0.0325362	2.08232	0.320357	0.320357	0.0646664	5.00557			99	4.58195	29.5669	6.91394											8.23634	29.6803	6.60962											3.64457	29.9922	6.94546
	100	4.16667	2.19362	0.219362	29.6803	7.21571	0.051912	0.78	0.00241088	0.154296	0.0237379	0.0237379	0.0575476	0.370904			100	4.58844	29.4819	6.91458											8.25905	29.7937	6.60962											3.637	30.2757	6.94695
	101	4.20833	2.21308	0.221308	30.0489	7.21571	0.467064	0.78	0.0216912	1.38824	0.213575	0.213575	0.0587339	3.33711			101	4.58628	29.5953	6.91352											8.29365	29.5953	6.61111											3.66187	29.7937	6.94482
	102	4.25	2.22282	0.222282	29.5102	7.21486	0.233544	0.78	0.0108462	0.694154	0.106793	0.106793	0.0525045	1.66864			102	4.5906	29.652	6.91415											8.325	30.4174	6.61154											3.67052	29.9638	6.9461
	103	4.29167	2.24444	0.224444	30.0489	7.21315	0.518952	0.78	0.024101	1.54246	0.237302	0.237302	0.0507247	3.70784			103	4.59601	29.6803	6.91437											8.33581	29.7937	6.61154											3.68133	29.7937	6.94461
	104	4.33333	2.2412	0.22412	29.5102	7.21507	-0.077832	0.78	-0.00361464	-0.231337	-0.0355903	-0.0355903	0.0444956	-0.556099			104	4.59493	29.4535	6.91245											8.35203	30.4458	6.61154											3.6716	29.652	6.94503
	105	4.375	2.2639	0.22639	29.6803	7.21422	0.54492	0.78	0.025307	1.61964	0.249176	0.249176	0.0439021	3.89338			105	4.60682	29.9922	6.91224											8.3769	29.8504	6.61154											3.68674	29.8788	6.94546
	106	4.41667	2.27579	0.227579	29.0566	7.21592	0.285432	0.78	0.0132559	0.848379	0.13052	0.13052	0.0385625	2.03937			106	4.59817	29.9638	6.91501											8.40393	30.4174	6.6109											3.69863	30.4741	6.94567
	107	4.45833	2.27579	0.227579	29.1983	7.21571	0	0.78	0	0	0	0	0.0361895	0			107	4.59709	29.7937	6.9116											8.42771	29.6236	6.61303											3.70295	30.219	6.94503
	108	4.5	2.28985	0.228985	29.5102	7.21571	0.33732	0.78	0.0156657	1.0026	0.154247	0.154247	0.0361895	2.4101			108	4.59817	29.3968	6.91117											8.44501	30.2473	6.6109											3.69322	29.9638	6.94482
	109	4.54167	2.29742	0.229742	29.9922	7.21166	0.181632	0.78	0.00843528	0.539858	0.0830551	0.0830551	0.0355964	1.29774			109	4.61006	30.1906	6.91139											8.46664	29.737	6.61154											3.7116	30.1339	6.94354
	110	4.58333	2.3039	0.23039	29.9638	7.21549	0.155688	0.78	0.0072304	0.462746	0.0711916	0.0711916	0.0323334	1.11237			110	4.61223	30.3607	6.91202											8.48934	29.9355	6.61324											3.71593	30.5025	6.94567
	111	4.625	2.32012	0.232012	29.0566	7.21507	0.389232	0.78	0.0180766	1.1569	0.177985	0.177985	0.030257	2.78101			111	4.60574	30.1056	6.9116											8.51205	30.5308	6.61324											3.72998	30.5308	6.94546
	112	4.66667	2.31904	0.231904	29.7654	7.21166	-0.025944	0.78	-0.00120488	-0.0771124	-0.0118634	-0.0118634	0.0249173	-0.185366			112	4.62087	29.4819	6.9116											8.51961	29.9355	6.61303											3.72674	30.0205	6.94567
	113	4.70833	2.33526	0.233526	29.0849	7.21315	0.389232	0.78	0.0180766	1.1569	0.177985	0.177985	0.0275872	2.78101			113	4.60466	29.5385	6.91075											8.54772	29.9355	6.61324											3.73539	30.304	6.94163
	114	4.75	2.3331	0.23331	29.9922	7.21166	-0.051912	0.78	-0.00241088	-0.154296	-0.0237379	-0.0237379	0.0216543	-0.370904			114	4.61655	29.8221	6.91011											8.55745	30.5025	6.61303											3.72674	30.1056	6.94141
	115	4.79167	2.33526	0.233526	29.9922	7.21145	0.051912	0.78	0.00241088	0.154296	0.0237379	0.0237379	0.0246208	0.370904			115	4.60682	30.3891	6.91202											8.57475	30.2473	6.61303											3.7462	29.7937	6.94184
	116	4.83333	2.34715	0.234715	29.5102	7.21166	0.285432	0.78	0.0132559	0.848379	0.13052	0.13052	0.0255105	2.03937			116	4.62412	29.8788	6.91245											8.58773	30.4174	6.61324											3.76674	30.3324	6.94141
	117	4.875	2.35148	0.235148	30.0205	7.21166	0.103776	0.78	0.00481952	0.308449	0.0474538	0.0474538	0.0216543	0.741465			117	4.62087	30.4741	6.90968											8.5953	29.7086	6.61324											3.7635	29.7654	6.94163
	118	4.91667	2.35364	0.235364	29.3968	7.21166	0.051912	0.78	0.00241088	0.154296	0.0237379	0.0237379	0.0207646	0.370904			118	4.61547	30.4741	6.9116											8.60935	30.6159	6.61345											3.77323	30.0489	6.94056
	119	4.95833	2.35364	0.235364	29.6236	7.21017	0	0.78	0	0	0	0	0.0189845	0			119	4.6252	29.9355	6.91266											8.618	30.1623	6.61367											3.78404	29.5953	6.94141
1	120	5	2.3558	0.23558	30.1339	7.21038	0.051888	0.78	0.00240976	0.154225	0.0237269	0.0237269	0.0198746	0.370733			120	4.61763	29.7937	6.91096											8.63314	30.3891	6.61345											3.78404	30.0489	6.9412
	121	5.04167	2.35688	0.235688	29.255	7.21209	0.025944	0.78	0.00120488	0.0771124	0.0118634	0.0118634	0.0183914	0.185366			121	4.61871	30.3891	6.91309											8.64395	30.219	6.61047											3.79593	29.8221	6.94056
	122	5.08333	2.36121	0.236121	29.255	7.21017	0.1038	0.78	0.00482064	0.308521	0.0474647	0.0474647	0.0225444	0.741636			122	4.62736	30.5308	6.91202											8.65152	30.5025	6.61111											3.79918	29.8788	6.94056
	123	5.125	2.36553	0.236553	29.1983	7.21017	0.1038	0.78	0.00482064	0.308521	0.0474647	0.0474647	0.0210612	0.741636			123	4.61331	30.5025	6.9116											8.65584	30.5592	6.61303											3.80458	30.1623	6.94163
	124	5.16667	2.37634	0.237634	29.5669	7.21017	0.259464	0.78	0.0120499	0.771195	0.118645	0.118645	0.0204677	1.85383			124	4.61655	30.3607	6.91117											8.67422	30.2473	6.61303											3.81107	30.1623	6.93843
	125	5.20833	2.37418	0.237418	29.7654	7.20974	-0.051888	0.78	-0.00240976	-0.154225	-0.0237269	-0.0237269	0.0175016	-0.370733			125	4.62412	30.5592	6.91288											8.67206	30.0772	6.61303											3.81107	30.2757	6.93971
	126	5.25	2.37743	0.237743	29.6803	7.20974	0.077856	0.78	0.00361576	0.231408	0.0356013	0.0356013	0.0166116	0.55627			126	4.61763	30.1056	6.9116											8.67206	29.737	6.61324											3.82945	30.4458	6.93928
	127	5.29167	2.36769	0.236769	29.0849	7.20996	-0.233544	0.78	-0.0108462	-0.694154	-0.106793	-0.106793	0.0139417	-1.66864			127	4.62628	30.219	6.91266											8.67963	30.3891	6.61345											3.82621	29.9922	6.93822
	128	5.33333	2.38499	0.238499	29.1983	7.20974	0.415176	0.78	0.0192814	1.23401	0.189848	0.189848	0.0192814	2.96637			128	4.63169	29.737	6.90989											8.67638	29.9355	6.61111											3.83486	29.9638	6.93779
	129	5.375	2.38391	0.238391	29.7654	7.20974	-0.025944	0.78	-0.00120488	-0.0771124	-0.0118634	-0.0118634	-0.0376727	-0.185366			129	4.62628	29.7086	6.91202											8.68287	30.786	6.61111											3.84675	30.0205	6.93928
	130	5.41667	2.3731	0.23731	29.1416	7.20974	-0.259488	0.78	-0.012051	-0.771266	-0.118656	-0.118656	-0.0373761	-1.85401			130	4.63061	30.6159	6.91288											8.69368	29.9922	6.61303											3.84567	29.6803	6.93865
	131	5.45833	2.38715	0.238715	29.5385	7.20996	0.33732	0.78	0.0156657	1.0026	0.154247	0.154247	-0.0320365	2.4101			131	4.64034	29.737	6.9116											8.69044	30.5308	6.61303											3.85324	30.1056	6.93907
	132	5.5	2.39148	0.239148	29.7937	7.20996	0.1038	0.78	0.00482064	0.308521	0.0474647	0.0474647	-0.0391557	0.741636			132	4.62736	29.737	6.91224											8.6926	30.5308	6.61111											3.85864	30.3891	6.93928
	133	5.54167	2.39689	0.239689	29.9071	7.20996	0.129744	0.78	0.00602552	0.385633	0.0593282	0.0593282	-0.0370793	0.927003			133	4.63385	30.6159	6.91202											8.70666	30.0205	6.6109											3.86405	29.7654	6.93779
	134	5.58333	2.39689	0.239689	29.6236	7.20974	0	0.78	0	0	0	0	-0.0373759	0			134	4.64142	30.3607	6.91224											8.69477	30.7576	6.61111											3.87378	29.9638	6.93928
	135	5.625	2.38391	0.238391	29.8788	7.20996	-0.311376	0.78	-0.0144608	-0.925491	-0.142383	-0.142383	-0.0308502	-2.22474			135	4.63817	30.3607	6.91245											8.70017	30.786	6.6126											3.87594	29.9922	6.93865
	136	5.66667	2.38499	0.238499	29.4251	7.21017	0.025944	0.78	0.00120488	0.0771124	0.0118634	0.0118634	-0.0246208	0.185366			136	4.64034	30.786	6.91202											8.69693	30.2473	6.61303											3.87919	30.3324	6.93822
	137	5.70833	2.39472	0.239472	29.7086	7.21017	0.23352	0.78	0.010845	0.694083	0.106782	0.106782	-0.00919554	1.66847			137	4.63817	30.8143	6.91245											8.71206	30.5592	6.61111											3.89108	30.4174	6.93779
	138	5.75	2.39797	0.239797	29.2267	7.20996	0.077856	0.78	0.00361576	0.231408	0.0356013	0.0356013	0.00889923	0.55627			138	4.63926	29.9922	6.91011											8.71098	30.5308	6.61217											3.90189	29.7086	6.93715
	139	5.79167	2.39797	0.239797	29.1983	7.20996	0	0.78	0	0	0	0	0.0243242	0			139	4.64358	30.3891	6.91011											8.70558	30.786	6.61324											3.89973	30.4458	6.93822
	140	5.83333	2.40121	0.240121	29.4251	7.20996	0.077856	0.78	0.00361576	0.231408	0.0356013	0.0356013	0.0391559	0.55627			140	4.6479	30.3891	6.91266											8.70341	30.3324	6.61175											3.90621	30.4174	6.93822
	141	5.875	2.4077	0.24077	29.255	7.20996	0.155688	0.78	0.0072304	0.462746	0.0711916	0.0711916	0.0504281	1.11237			141	4.64358	31.0412	6.90926											8.71315	30.4174	6.61217											3.92027	29.8221	6.93673
	142	5.91667	2.40445	0.240445	29.9638	7.20996	-0.077856	0.78	-0.00361576	-0.231408	-0.0356013	-0.0356013	0.0563609	-0.55627			142	4.64358	30.3607	6.91245											8.71098	30.8427	6.61175											3.92027	29.5953	6.93822
	143	5.95833	2.4077	0.24077	29.652	7.20996	0.077856	0.78	0.00361576	0.231408	0.0356013	0.0356013	0.0664465	0.55627			143	4.64574	31.0979	6.91245											8.71098	30.8994	6.61239											3.92892	30.1623	6.93886
1	144	6	2.40662	0.240662	29.6803	7.20719	-0.025944	0.78	-0.00120488	-0.0771124	-0.0118634	-0.0118634	0.0744557	-0.185366			144	4.64466	30.5025	6.91245											8.71963	30.3324	6.61154											3.94189	30.2473	6.93822
	145	6.04167	2.40121	0.240121	29.255	7.21017	-0.129744	0.78	-0.00602552	-0.385633	-0.0593282	-0.0593282	0.0845413	-0.927003			145	4.65223	30.9561	6.91245											8.70774	30.8143	6.61175											3.94081	29.9071	6.93822
	146	6.08333	2.40445	0.240445	29.6803	7.20697	0.077832	0.78	0.00361464	0.231337	0.0355903	0.0355903	0.09522	0.556099			146	4.65763	30.7576	6.91117											8.71531	30.9278	6.61175											3.95379	29.7654	6.93545
	147	6.125	2.4077	0.24077	29.8221	7.20847	0.077856	0.78	0.00361576	0.231408	0.0356013	0.0356013	0.0984833	0.55627			147	4.65872	30.4458	6.91245											8.18012	30.7009	6.61196											3.95379	29.8504	6.93481
	148	6.16667	2.4077	0.24077	30.1906	7.20825	0	0.78	0	0	0	0	0.107975	0			148	4.65439	30.5025	6.91117											7.50979	30.6159	6.61324											3.97433	30.304	6.93481
	149	6.20833	2.41959	0.241959	29.4535	7.20634	0.285432	0.78	0.0132559	0.848379	0.13052	0.13052	0.111535	2.03937			149	4.65331	30.6442	6.9116											7.06867	30.1623	6.62218											3.96892	29.7937	6.93204
	150	6.25	2.41527	0.241527	29.1983	7.20634	-0.1038	0.78	-0.00482064	-0.308521	-0.0474647	-0.0474647	0.115985	-0.741636			150	4.66412	30.1906	6.91202											6.72485	29.9922	6.62623											3.97649	29.5669	6.93417
	151	6.29167	2.41418	0.241418	29.8788	7.20996	-0.025944	0.78	-0.00120488	-0.0771124	-0.0118634	-0.0118634	0.1323	-0.185366			151	4.6652	30.4741	6.91266											6.46537	30.8711	6.63411											3.99595	29.9922	6.93417
	152	6.33333	2.41094	0.241094	29.8221	7.20847	-0.077856	0.78	-0.00361576	-0.231408	-0.0356013	-0.0356013	0.137046	-0.55627			152	4.67061	30.5308	6.91245											6.2567	30.8143	6.63986											3.99271	30.1056	6.93204
	153	6.375	2.41959	0.241959	29.1416	7.21017	0.2076	0.78	0.00964127	0.617042	0.0949295	0.0949295	0.146538	1.48327			153	4.66845	30.1339	6.91288											6.07939	30.8427	6.64263											3.9992	30.4458	6.93247
	154	6.41667	2.41418	0.241418	29.9071	7.20612	-0.129744	0.78	-0.00602552	-0.385633	-0.0593282	-0.0593282	0.148911	-0.927003			154	4.67061	30.7576	6.90989											5.92802	30.4458	6.64646											4.01649	30.3324	6.93311
	155	6.45833	2.42283	0.242283	29.8504	7.20676	0.207576	0.78	0.00964016	0.61697	0.0949185	0.0949185	0.156327	1.4831			155	4.67385	29.9071	6.90883											5.80261	30.3324	6.65115											4.01649	29.9071	6.9329
	156	6.5	2.42824	0.242824	29.1416	7.20549	0.129744	0.78	0.00602552	0.385633	0.0593282	0.0593282	0.160183	0.927003			156	4.6771	30.4458	6.91288											5.67827	30.1906	6.65456											4.03055	30.4741	6.93162
	157	6.54167	2.42608	0.242608	29.7937	7.20612	-0.051888	0.78	-0.00240976	-0.154225	-0.0237269	-0.0237269	0.166413	-0.370733			157	4.68575	30.8143	6.91309											5.58961	30.786	6.65839											4.03488	30.0772	6.93204
	158	6.58333	2.42716	0.242716	29.17	7.20634	0.025944	0.78	0.00120488	0.0771124	0.0118634	0.0118634	0.174422	0.185366			158	4.6825	30.0489	6.91202											5.51501	30.7576	6.66052											4.04352	30.1623	6.9329
	159	6.625	2.42283	0.242283	30.1623	7.20825	-0.1038	0.78	-0.00482064	-0.308521	-0.0474647	-0.0474647	0.180651	-0.741636			159	4.6771	30.3891	6.91202											5.43825	30.8994	6.66307											4.04785	30.1623	6.93204
	160	6.66667	2.42608	0.242608	30.1056	7.20634	0.077856	0.78	0.00361576	0.231408	0.0356013	0.0356013	0.188364	0.55627			160	4.68791	30.1339	6.90989											5.3723	30.5308	6.66691											4.05001	30.4741	6.9297
	161	6.70833	2.42283	0.242283	30.1906	7.20676	-0.077856	0.78	-0.00361576	-0.231408	-0.0356013	-0.0356013	0.191627	-0.55627			161	4.67818	30.1339	6.91075											5.30418	30.2757	6.66627											4.05434	30.3324	6.93183
	162	6.75	2.43905	0.243905	30.0772	7.20634	0.389232	0.78	0.0180766	1.1569	0.177985	0.177985	0.200822	2.78101			162	4.6825	30.0772	6.91096											5.24796	30.219	6.67053											4.07488	30.4174	6.9297
	163	6.79167	2.43797	0.243797	29.9071	7.20676	-0.025944	0.78	-0.00120488	-0.0771124	-0.0118634	-0.0118634	0.203195	-0.185366			163	4.68575	30.4174	6.90947											5.19606	30.1339	6.67138											4.07272	29.9355	6.93247
	164	6.83333	2.44013	0.244013	30.3324	7.20697	0.051888	0.78	0.00240976	0.154225	0.0237269	0.0237269	0.209721	0.370733			164	4.68791	30.3607	6.91139											5.14633	30.219	6.67266											4.08893	30.1056	6.93204
	165	6.875	2.44013	0.244013	30.0489	7.20676	0	0.78	0	0	0	0	0.218621	0			165	4.68142	30.7009	6.91224											5.10957	30.7293	6.67244											4.09326	29.737	6.93247
	166	6.91667	2.43473	0.243473	30.2473	7.20697	-0.129744	0.78	-0.00602552	-0.385633	-0.0593282	-0.0593282	0.220104	-0.927003			166	4.69223	30.6159	6.90819																								4.10407	29.6803	6.93013
	167	6.95833	2.42824	0.242824	30.304	7.20697	-0.155688	0.78	-0.0072304	-0.462746	-0.0711916	-0.0711916	0.229596	-1.11237			167	4.54519	30.2473	6.91266																								4.11813	30.219	6.93204
1	168	7	2.43797	0.243797	29.3968	7.20697	0.233544	0.78	0.0108462	0.694154	0.106793	0.106793	0.237902	1.66864			168	4.46627	31.3247	6.91415																								4.11164	29.5669	6.9297
	169	7.04167	2.24768	0.224768	29.8504	7.21081	-4.56691	0.78	-0.212095	-13.5741	-2.08832	-2.08832	0.238792	-32.6299																														4.11921	29.5385	6.93055
	170	7.08333	2.73421	0.273421	29.7086	7.21081	11.6767	0.78	0.542287	34.7063	5.33944	0	0.299009	0																														4.1311	30.304	6.93034
	171	7.125	2.74286	0.274286	30.2473	7.20719	0.2076	0.78	0.00964127	0.617042	0.0949295	0.0949295	0.305238	1.48327																														4.14732	29.5953	6.9297
	172	7.16667	2.73097	0.273097	30.1906	7.20336	-0.285432	0.78	-0.0132559	-0.848379	-0.13052	-0.13052	0.307611	-2.03937																														4.14516	29.4819	6.93013
	173	7.20833	2.74286	0.274286	29.652	7.1942	0.285432	0.78	0.0132559	0.848379	0.13052	0.13052	0.316214	2.03937																														4.15813	30.0772	6.92991
	174	7.25	2.74719	0.274719	29.6236	7.17886	0.1038	0.78	0.00482064	0.308521	0.0474647	0.0474647	0.31918	0.741636																														4.1657	29.8788	6.92864
	175	7.29167	2.77097	0.277097	29.652	7.15629	0.57084	0.78	0.0265107	1.69669	0.261029	0.261029	0.322146	4.07857																														4.17543	30.2473	6.92949
	176	7.33333	2.78071	0.27807	29.2267	7.11306	0.233544	0.78	0.0108462	0.694154	0.106793	0.106793	0.335198	1.66864																														4.18732	30.2757	6.92821
	177	7.375	2.83801	0.283801	30.1056	7.03554	1.37527	0.78	0.0638698	4.08767	0.628872	0.628872	0.336978	9.82613																														4.18084	29.5102	6.92757
	178	7.41667	2.91369	0.291369	29.4251	6.94631	1.81637	0.78	0.084355	5.39872	0.830573	0.830573	0.328969	12.9777																														4.2003	30.304	6.92672
	179	7.45833	2.97316	0.297316	29.6803	6.95994	1.42716	0.78	0.0662796	4.24189	0.652599	0.652599	0.313248	10.1969																														4.19381	30.219	6.92821
	180	7.5	3.02721	0.302721	30.1623	6.96356	1.29742	0.78	0.0602541	3.85626	0.593271	0.593271	0.302865	9.26986																														4.21976	30.0205	6.92714
	181	7.54167	3.07154	0.307154	29.5102	6.96676	1.0639	0.78	0.049409	3.16218	0.486489	0.486489	0.294263	7.60139																														4.23057	30.4458	6.92736
	182	7.58333	3.09965	0.309965	30.0205	6.96867	0.674664	0.78	0.0313325	2.00528	0.308504	0.308504	0.28388	4.82038																														4.24138	29.5953	6.92821
	183	7.625	3.13317	0.313317	29.737	6.97187	0.804384	0.78	0.0373569	2.39084	0.367822	0.367822	0.280914	5.74721																														4.23273	30.1056	6.92651
	184	7.66667	3.16561	0.316561	29.8221	6.97187	0.778464	0.78	0.0361531	2.3138	0.355969	0.355969	0.277651	5.56202																														4.23922	29.9638	6.928
	185	7.70833	3.20128	0.320128	29.8788	6.96867	0.856296	0.78	0.0397677	2.54514	0.391559	0.391559	0.276761	6.11812																														4.24895	30.5025	6.92587
	186	7.75	3.2348	0.32348	29.652	6.96654	0.804384	0.78	0.0373569	2.39084	0.367822	0.367822	0.269642	5.74721																														4.26084	30.0205	6.92842
	187	7.79167	3.24994	0.324994	30.304	6.96505	0.363288	0.78	0.0168717	1.07979	0.166121	0.166121	0.269939	2.59564																														4.26408	29.7654	6.92864
	188	7.83333	3.28778	0.328778	30.1339	6.96101	0.908184	0.78	0.0421775	2.69936	0.415286	0.415286	0.268455	6.48885																														4.27598	30.1056	6.92587
	189	7.875	3.30075	0.330075	30.1056	6.95951	0.311376	0.78	0.0144608	0.925491	0.142383	0.142383	0.262226	2.22474																														4.27814	30.4741	6.92736
	190	7.91667	3.32886	0.332886	30.1906	6.95866	0.674664	0.78	0.0313325	2.00528	0.308504	0.308504	0.266972	4.82038																														4.28787	29.6236	6.92395
	191	7.95833	3.384	0.3384	29.6803	6.95909	1.32336	0.78	0.0614589	3.93337	0.605134	0.605134	0.264302	9.45522																														4.28895	30.1906	6.9248
1	192	8	3.40022	0.340022	29.5953	6.95611	0.389232	0.78	0.0180766	1.1569	0.177985	0.177985	0.257776	2.78101																														4.31598	30.2473	6.92693
	193	8.04167	3.43158	0.343158	30.219	6.95376	0.752496	0.78	0.0349471	2.23662	0.344095	0.344095	0.25392	5.37648																														4.31598	29.6236	6.92416
	194	8.08333	3.44888	0.344888	29.6236	6.9527	0.415176	0.78	0.0192814	1.23401	0.189848	0.189848	0.247098	2.96637																														4.31598	30.1623	6.92438
	195	8.125	3.4705	0.34705	29.8504	6.94716	0.518976	0.78	0.0241021	1.54253	0.237313	0.237313	0.250657	3.70801																														4.33544	29.5102	6.92331
	196	8.16667	3.4932	0.34932	30.6159	6.94652	0.544896	0.78	0.0253058	1.61957	0.249165	0.249165	0.245911	3.89321																														4.33869	30.2473	6.92459
	197	8.20833	3.52131	0.352131	30.3891	6.94205	0.674664	0.78	0.0313325	2.00528	0.308504	0.308504	0.242648	4.82038																														4.34193	29.8788	6.92459
	198	8.25	3.54834	0.354834	29.3968	6.9412	0.64872	0.78	0.0301276	1.92817	0.296641	0.296641	0.237309	4.63501																														4.35599	30.2757	6.92416
	199	8.29167	3.57213	0.357213	29.3684	6.93843	0.570864	0.78	0.0265118	1.69676	0.26104	0.26104	0.229893	4.07874																														4.35923	29.3968	6.92438
	200	8.33333	3.59592	0.359592	30.1056	6.93417	0.570864	0.78	0.0265118	1.69676	0.26104	0.26104	0.222477	4.07874																														4.37112	29.4251	6.9231
	201	8.375	3.61105	0.361105	29.8788	6.93119	0.363264	0.78	0.0168706	1.07972	0.16611	0.16611	0.220104	2.59547																														4.38626	29.5953	6.92331
	202	8.41667	3.64133	0.364133	30.1623	6.92523	0.726552	0.78	0.0337422	2.1595	0.332231	0.332231	0.217434	5.19111																														4.38085	30.2473	6.92416
	203	8.45833	3.66619	0.366619	29.4535	6.92012	0.596808	0.78	0.0277167	1.77387	0.272903	0.272903	0.206755	4.26411																														4.39707	29.3968	6.92331
	204	8.5	3.6889	0.36889	29.8788	6.91735	0.54492	0.78	0.025307	1.61964	0.249176	0.249176	0.205569	3.89338																														4.40356	29.5953	6.92331
	205	8.54167	3.7235	0.372349	29.9071	6.91692	0.830352	0.78	0.0385629	2.46802	0.379696	0.379696	0.200229	5.93275																														4.41005	30.0772	6.9231
	206	8.58333	3.7289	0.37289	29.8788	6.91586	0.129744	0.78	0.00602552	0.385633	0.0593282	0.0593282	0.190143	0.927003																														4.43383	29.7654	6.92523
	207	8.625	3.75809	0.375809	29.6803	6.9165	0.700608	0.78	0.0325374	2.08239	0.320368	0.320368	0.189253	5.00575																														4.43167	29.9922	6.92438
	208	8.66667	3.78188	0.378188	30.1339	6.91586	0.570864	0.78	0.0265118	1.69676	0.26104	0.26104	0.180651	4.07874																														4.4414	29.7086	6.92395
	209	8.70833	3.79485	0.379485	29.6236	6.9165	0.311376	0.78	0.0144608	0.925491	0.142383	0.142383	0.179168	2.22474																														4.45113	30.1339	6.9248
	210	8.75	3.82404	0.382404	30.0205	6.9182	0.700608	0.78	0.0325374	2.08239	0.320368	0.320368	0.177685	5.00575																														4.44681	30.3324	6.92416
	211	8.79167	3.84675	0.384675	29.9638	6.91607	0.54492	0.78	0.025307	1.61964	0.249176	0.249176	0.169082	3.89338																														4.46843	29.4535	6.92331
	212	8.83333	3.86405	0.386405	29.5385	6.91692	0.415176	0.78	0.0192814	1.23401	0.189848	0.189848	0.163446	2.96637																														4.46951	30.0489	6.92374
	213	8.875	3.88351	0.388351	30.304	6.91607	0.467064	0.78	0.0216912	1.38824	0.213575	0.213575	0.158107	3.33711																														4.476	29.3401	6.9231
	214	8.91667	3.90621	0.390621	29.7086	6.9165	0.544896	0.78	0.0253058	1.61957	0.249165	0.249165	0.157514	3.89321																														4.48897	29.737	6.9248
	215	8.95833	3.92135	0.392135	29.5669	6.91777	0.363288	0.78	0.0168717	1.07979	0.166121	0.166121	0.150691	2.59564																														4.48681	30.1339	6.92565
1	216	9	3.99271	0.399271	30.5875	6.91586	1.71259	0.78	0.0795355	5.09027	0.783119	0.783119	0.146538	12.2362																														4.50086	29.7086	6.92331
	217	9.04167	4.00893	0.400893	30.4741	6.91714	0.389232	0.78	0.0180766	1.1569	0.177985	0.177985	0.13052	2.78101																														4.50843	29.6803	6.92374
	218	9.08333	4.03704	0.403704	29.5669	6.91607	0.67464	0.78	0.0313314	2.00521	0.308493	0.308493	0.126663	4.82021																														4.51492	30.1056	6.9248
	219	9.125	4.05542	0.405542	29.8504	6.91607	0.441144	0.78	0.0204874	1.3112	0.201722	0.201722	0.117468	3.15191																														4.53546	30.1056	6.92246
	220	9.16667	4.07704	0.407704	30.1056	6.91586	0.518952	0.78	0.024101	1.54246	0.237302	0.237302	0.115391	3.70784																														4.53546	30.0205	6.92118
	221	9.20833	4.09975	0.409975	30.1623	6.91586	0.54492	0.78	0.025307	1.61964	0.249176	0.249176	0.107382	3.89338																														4.54087	30.0772	6.92438
	222	9.25	4.10623	0.410623	30.1623	6.91692	0.155688	0.78	0.0072304	0.462746	0.0711916	0.0711916	0.101746	1.11237																														4.56574	29.3968	6.92395
	223	9.29167	4.12353	0.412353	29.5385	6.9165	0.415176	0.78	0.0192814	1.23401	0.189848	0.189848	0.0972964	2.96637																														4.57439	29.5385	6.92139
	224	9.33333	4.14516	0.414516	29.5385	6.91671	0.518976	0.78	0.0241021	1.54253	0.237313	0.237313	0.0949234	3.70801																														4.57655	29.7086	6.92161
	225	9.375	4.17435	0.417435	29.9922	6.91586	0.700584	0.78	0.0325362	2.08232	0.320357	0.320357	0.0907701	5.00557																														4.58195	29.9638	6.92246
	226	9.41667	4.18408	0.418408	30.1056	6.91671	0.233544	0.78	0.0108462	0.694154	0.106793	0.106793	0.0815749	1.66864																														4.59276	30.219	6.92246
	227	9.45833	4.21868	0.421868	29.7086	6.91543	0.830352	0.78	0.0385629	2.46802	0.379696	0.379696	0.082168	5.93275																														4.59709	29.9922	6.92374
	228	9.5	4.22841	0.422841	29.9922	6.91671	0.233544	0.78	0.0108462	0.694154	0.106793	0.106793	0.073862	1.66864																														4.60898	29.6236	6.92139
	229	9.54167	4.24354	0.424354	29.9071	6.91564	0.363264	0.78	0.0168706	1.07972	0.16611	0.16611	0.0729722	2.59547																														4.61655	29.8221	6.92161
	230	9.58333	4.27382	0.427382	30.4741	6.91671	0.726552	0.78	0.0337422	2.1595	0.332231	0.332231	0.068226	5.19111																														4.62628	30.2757	6.92246
	231	9.625	4.2922	0.42922	30.1906	6.91607	0.44112	0.78	0.0204863	1.31112	0.201711	0.201711	0.0611069	3.15174																														4.63385	29.9638	6.92182
	232	9.66667	4.32355	0.432355	30.5025	6.91501	0.752496	0.78	0.0349471	2.23662	0.344095	0.344095	0.0575473	5.37648																														4.64574	29.4819	6.92182
	233	9.70833	4.32571	0.432571	30.4741	6.91543	0.051912	0.78	0.00241088	0.154296	0.0237379	0.0237379	0.0486483	0.370904																														4.65439	29.4819	6.92246
	234	9.75	4.3322	0.43322	30.4458	6.91607	0.155688	0.78	0.0072304	0.462746	0.0711916	0.0711916	0.0513179	1.11237																														4.67061	29.7937	6.92246
	235	9.79167	4.36247	0.436247	29.9355	6.9165	0.726552	0.78	0.0337422	2.1595	0.332231	0.332231	0.0471649	5.19111																														4.67926	29.7937	6.91969
	236	9.83333	4.3668	0.43668	30.4741	6.91586	0.1038	0.78	0.00482064	0.308521	0.0474647	0.0474647	0.0385625	0.741636																														4.69764	29.4251	6.91863
	237	9.875	4.37761	0.437761	29.8221	6.91522	0.259464	0.78	0.0120499	0.771195	0.118645	0.118645	0.0376725	1.85383																														4.68899	29.4535	6.91863
	238	9.91667	4.38626	0.438626	29.6803	6.91671	0.2076	0.78	0.00964127	0.617042	0.0949295	0.0949295	0.0379693	1.48327																														4.69872	29.7086	6.92267
	239	9.95833	4.48032	0.448032	30.5592	6.91671	2.25751	0.78	0.104842	6.70992	1.03229	0	0.0361895	0																														4.71169	30.219	6.91969
1	240	10	4.47708	0.447708	30.1623	6.91543	-0.077856	0.78	-0.00361576	-0.231408	-0.0356013	-0.0356013	0.0344097	-0.55627																														4.71494	29.9071	6.9182
	241	10.0417	4.49221	0.449221	30.7009	6.9165	0.363288	0.78	0.0168717	1.07979	0.166121	0.166121	0.0394525	2.59564																														4.72359	30.1056	6.91714
	242	10.0833	4.49762	0.449762	29.7937	6.91437	0.129744	0.78	0.00602552	0.385633	0.0593282	0.0593282	0.0308499	0.927003																														4.73548	29.6803	6.91927
	243	10.125	4.48897	0.448897	30.0489	6.91501	-0.2076	0.78	-0.00964127	-0.617042	-0.0949295	-0.0949295	0.0326299	-1.48327																														4.74305	29.4819	6.91841
	244	10.1667	4.50951	0.450951	30.4174	6.91394	0.493032	0.78	0.0228972	1.46542	0.225449	0.225449	0.0323334	3.52264																														4.75062	29.255	6.9182
	245	10.2083	4.51276	0.451276	30.3607	6.91352	0.077832	0.78	0.00361464	0.231337	0.0355903	0.0355903	0.0314433	0.556099																														4.76035	29.7654	6.9182
	246	10.25	4.5106	0.45106	29.737	6.91458	-0.051888	0.78	-0.00240976	-0.154225	-0.0237269	-0.0237269	0.0296635	-0.370733																														4.77656	29.9355	6.91692
	247	10.2917	4.51276	0.451276	30.219	6.91352	0.051888	0.78	0.00240976	0.154225	0.0237269	0.0237269	0.0287735	0.370733																														4.78089	29.8221	6.91714
	248	10.3333	4.5106	0.45106	29.652	6.91437	-0.051888	0.78	-0.00240976	-0.154225	-0.0237269	-0.0237269	0.0308502	-0.370733																														4.79495	29.4251	6.9182
	249	10.375	4.52897	0.452898	30.4174	6.91394	0.44112	0.78	0.0204863	1.31112	0.201711	0.201711	0.029367	3.15174																														4.81008	29.6236	6.91777
	250	10.4167	4.53654	0.453654	30.0205	6.91288	0.181632	0.78	0.00843528	0.539858	0.0830551	0.0830551	0.0246208	1.29774																														4.82198	29.8504	6.91799
	251	10.4583	4.53438	0.453438	30.3607	6.91245	-0.051888	0.78	-0.00240976	-0.154225	-0.0237269	-0.0237269	0.0249173	-0.370733																														4.82306	29.4251	6.91884
	252	10.5	4.53654	0.453654	30.0205	6.91394	0.051888	0.78	0.00240976	0.154225	0.0237269	0.0237269	0.0216543	0.370733																														4.82089	30.1623	6.91714
	253	10.5417	4.53438	0.453438	29.9071	6.91501	-0.051888	0.78	-0.00240976	-0.154225	-0.0237269	-0.0237269	0.0219512	-0.370733																														4.83171	29.6803	6.91607
	254	10.5833	4.55168	0.455168	30.3607	6.91139	0.415176	0.78	0.0192814	1.23401	0.189848	0.189848	0.0246208	2.96637																														4.84252	29.737	6.91969
	255	10.625	4.54952	0.454952	30.7576	6.91352	-0.051912	0.78	-0.00241088	-0.154296	-0.0237379	-0.0237379	0.0180948	-0.370904																														4.86414	30.1056	6.91543
	256	10.6667	4.54952	0.454952	30.1623	6.91096	0	0.78	0	0	0	0	0.0210612	0																														4.87171	29.4819	6.91841
	257	10.7083	4.56249	0.456249	30.4174	6.91352	0.3114	0.78	0.0144619	0.925562	0.142394	0.142394	0.0225444	2.22491																														4.86306	29.9071	6.91841
	258	10.75	4.56465	0.456465	30.8143	6.91394	0.051888	0.78	0.00240976	0.154225	0.0237269	0.0237269	0.0175013	0.370733																														4.87387	29.7086	6.9165
	259	10.7917	4.55925	0.455925	30.3607	6.91352	-0.129744	0.78	-0.00602552	-0.385633	-0.0593282	-0.0593282	0.0180948	-0.927003																														4.88036	29.8504	6.91841
	260	10.8333	4.57006	0.457006	30.9278	6.91245	0.259464	0.78	0.0120499	0.771195	0.118645	0.118645	0.0222475	1.85383																														4.8836	29.8788	6.91458
	261	10.875	4.56249	0.456249	30.6726	6.91394	-0.181608	0.78	-0.00843416	-0.539787	-0.0830441	-0.0830441	0.0157218	-1.29756																														4.89333	29.4535	6.91607
	262	10.9167	4.56465	0.456465	30.4741	6.91288	0.051888	0.78	0.00240976	0.154225	0.0237269	0.0237269	0.019578	0.370733																														4.89117	30.304	6.91777
	263	10.9583	4.55492	0.455492	30.5025	6.91415	-0.233544	0.78	-0.0108462	-0.694154	-0.106793	-0.106793	0.0210612	-1.66864																														4.90847	29.4251	6.91777
1	264	11	4.56357	0.456357	30.5308	6.91139	0.2076	0.78	0.00964127	0.617042	0.0949295	0.0949295	0.022841	1.48327																														4.89117	29.652	6.91714
	265	11.0417	4.57006	0.457006	30.5025	6.91394	0.155664	0.78	0.00722928	0.462674	0.0711806	0.0711806	0.0210609	1.1122																														4.90631	29.7937	6.91607
	266	11.0833	4.56574	0.456574	30.1623	6.91394	-0.103776	0.78	-0.00481952	-0.308449	-0.0474538	-0.0474538	0.0186882	-0.741465																														4.91063	30.0205	6.91692
	267	11.125	4.57763	0.457763	30.1623	6.91288	0.285432	0.78	0.0132559	0.848379	0.13052	0.13052	0.0201711	2.03937																														4.89982	29.4535	6.9165
	268	11.1667	4.58195	0.458195	29.5669	6.91394	0.103776	0.78	0.00481952	0.308449	0.0474538	0.0474538	0.0180948	0.741465																														4.91387	29.4819	6.91586
	269	11.2083	4.58844	0.458844	29.4819	6.91458	0.155712	0.78	0.00723151	0.462817	0.0712026	0.0712026	0.018095	1.11254																														4.90523	29.7937	6.91415
	270	11.25	4.58628	0.458628	29.5953	6.91352	-0.051912	0.78	-0.00241088	-0.154296	-0.0237379	-0.0237379	0.0151284	-0.370904																														4.92469	30.0772	6.91543
	271	11.2917	4.5906	0.45906	29.652	6.91415	0.1038	0.78	0.00482064	0.308521	0.0474647	0.0474647	0.0157218	0.741636																														4.92685	30.0205	6.91501
	272	11.3333	4.59601	0.459601	29.6803	6.91437	0.129744	0.78	0.00602552	0.385633	0.0593282	0.0593282	0.0151286	0.927003																														4.92577	29.9355	6.91564
	273	11.375	4.59493	0.459493	29.4535	6.91245	-0.025944	0.78	-0.00120488	-0.0771124	-0.0118634	-0.0118634	0.0133486	-0.185366																														4.91496	29.9355	6.91564
	274	11.4167	4.60682	0.460682	29.9922	6.91224	0.285432	0.78	0.0132559	0.848379	0.13052	0.13052	0.0157215	2.03937																														4.92577	30.3607	6.91437
	275	11.4583	4.59817	0.459817	29.9638	6.91501	-0.2076	0.78	-0.00964127	-0.617042	-0.0949295	-0.0949295	0.0139417	-1.48327																														4.92036	30.0205	6.91607
	276	11.5	4.59709	0.459709	29.7937	6.9116	-0.025944	0.78	-0.00120488	-0.0771124	-0.0118634	-0.0118634	0.0166118	-0.185366																														4.91928	29.9355	6.91437
	277	11.5417	4.59817	0.459817	29.3968	6.91117	0.025944	0.78	0.00120488	0.0771124	0.0118634	0.0118634	0.0157218	0.185366																														4.93117	29.9638	6.91415
	278	11.5833	4.61006	0.461006	30.1906	6.91139	0.285432	0.78	0.0132559	0.848379	0.13052	0.13052	0.0151284	2.03937																														4.94415	30.1906	6.91415
	279	11.625	4.61223	0.461223	30.3607	6.91202	0.051912	0.78	0.00241088	0.154296	0.0237379	0.0237379	0.0148318	0.370904																														4.92577	29.652	6.91564
	280	11.6667	4.60574	0.460574	30.1056	6.9116	-0.155688	0.78	-0.0072304	-0.462746	-0.0711916	-0.0711916	0.0145349	-1.11237																														4.9355	29.9922	6.91458
	281	11.7083	4.62087	0.462087	29.4819	6.9116	0.363264	0.78	0.0168706	1.07972	0.16611	0.16611	0.0177979	2.59547																														4.9409	29.9638	6.91437
	282	11.75	4.60466	0.460466	29.5385	6.91075	-0.389232	0.78	-0.0180766	-1.1569	-0.177985	-0.177985	0.013052	-2.78101																														4.94415	29.9071	6.91415
	283	11.7917	4.61655	0.461655	29.8221	6.91011	0.285456	0.78	0.013257	0.84845	0.130531	0.130531	0.0180948	2.03954																														4.93982	30.5592	6.91564
	284	11.8333	4.60682	0.460682	30.3891	6.91202	-0.233544	0.78	-0.0108462	-0.694154	-0.106793	-0.106793	0.0157215	-1.66864																														4.94523	30.304	6.91458
	285	11.875	4.62412	0.462412	29.8788	6.91245	0.415176	0.78	0.0192814	1.23401	0.189848	0.189848	0.0192814	2.96637																														4.9409	30.4174	6.91501
	286	11.9167	4.62087	0.462087	30.4741	6.90968	-0.077856	0.78	-0.00361576	-0.231408	-0.0356013	-0.0356013	0.0169081	-0.55627																														4.94739	30.219	6.91415
	287	11.9583	4.61547	0.461547	30.4741	6.9116	-0.129744	0.78	-0.00602552	-0.385633	-0.0593282	-0.0593282	0.0169084	-0.927003																														4.94847	30.4458	6.91437
1	288	12	4.6252	0.46252	29.9355	6.91266	0.233544	0.78	0.0108462	0.694154	0.106793	0.106793	0.0169084	1.66864																														4.95929	30.0772	6.91522
	289	12.0417	4.61763	0.461763	29.7937	6.91096	-0.181632	0.78	-0.00843528	-0.539858	-0.0830551	-0.0830551	0.017205	-1.29774																														4.94631	29.8221	6.91501
	290	12.0833	4.61871	0.461871	30.3891	6.91309	0.025944	0.78	0.00120488	0.0771124	0.0118634	0.0118634	0.0166116	0.185366																														4.95496	30.3607	6.91309
	291	12.125	4.62736	0.462736	30.5308	6.91202	0.207576	0.78	0.00964016	0.61697	0.0949185	0.0949185	0.0175016	1.4831																														4.95496	30.3324	6.91564
	292	12.1667	4.61331	0.461331	30.5025	6.9116	-0.33732	0.78	-0.0156657	-1.0026	-0.154247	-0.154247	0.0160184	-2.4101																														4.95604	30.5875	6.91245
	293	12.2083	4.61655	0.461655	30.3607	6.91117	0.077856	0.78	0.00361576	0.231408	0.0356013	0.0356013	0.020468	0.55627																														4.96145	30.3324	6.91437
	294	12.25	4.62412	0.462412	30.5592	6.91288	0.181632	0.78	0.00843528	0.539858	0.0830551	0.0830551	0.0177979	1.29774																														4.96685	30.7009	6.91501
	295	12.2917	4.61763	0.461763	30.1056	6.9116	-0.155688	0.78	-0.0072304	-0.462746	-0.0711916	-0.0711916	0.0186879	-1.11237																														4.96253	30.8143	6.91522
	296	12.3333	4.62628	0.462628	30.219	6.91266	0.207576	0.78	0.00964016	0.61697	0.0949185	0.0949185	-0.0198746	1.4831																														4.96253	30.2473	6.91607
	297	12.375	4.63169	0.463169	29.737	6.90989	0.129744	0.78	0.00602552	0.385633	0.0593282	0.0593282	-0.0439021	0.927003																														4.97226	30.5308	6.91394
	298	12.4167	4.62628	0.462628	29.7086	6.91202	-0.129744	0.78	-0.00602552	-0.385633	-0.0593282	-0.0593282	-0.0444953	-0.927003																														4.97226	30.8711	6.91266
	299	12.4583	4.63061	0.463061	30.6159	6.91288	0.1038	0.78	0.00482064	0.308521	0.0474647	0.0474647	-0.0430121	0.741636																														4.9701	30.7009	6.91202
	300	12.5	4.64034	0.464034	29.737	6.9116	0.23352	0.78	0.010845	0.694083	0.106782	0.106782	-0.0430121	1.66847																														4.97442	31.2113	6.91394
	301	12.5417	4.62736	0.462736	29.737	6.91224	-0.311376	0.78	-0.0144608	-0.925491	-0.142383	-0.142383	-0.0355961	-2.22474																														4.97658	31.0979	6.91415
	302	12.5833	4.63385	0.463385	30.6159	6.91202	0.155712	0.78	0.00723151	0.462817	0.0712026	0.0712026	-0.0154249	1.11254																														4.98523	31.2963	6.91564
	303	12.625	4.64142	0.464142	30.3607	6.91224	0.181632	0.78	0.00843528	0.539858	0.0830551	0.0830551	-0.017205	1.29774																														4.98956	30.7009	6.91394
	304	12.6667	4.63817	0.463817	30.3607	6.91245	-0.077856	0.78	-0.00361576	-0.231408	-0.0356013	-0.0356013	-0.0192814	-0.55627																														4.98523	30.1339	6.91309
	305	12.7083	4.64034	0.464034	30.786	6.91202	0.051888	0.78	0.00240976	0.154225	0.0237269	0.0237269	-0.0183914	0.370733																														4.98631	30.3324	6.91415
	306	12.75	4.63817	0.463817	30.8143	6.91245	-0.051888	0.78	-0.00240976	-0.154225	-0.0237269	-0.0237269	0.000890307	-0.370733																														4.98848	30.3607	6.91288
	307	12.7917	4.63926	0.463926	29.9922	6.91011	0.025944	0.78	0.00120488	0.0771124	0.0118634	0.0118634	0.0183916	0.185366																														4.99064	30.7576	6.91266
	308	12.8333	4.64358	0.464358	30.3891	6.91011	0.1038	0.78	0.00482064	0.308521	0.0474647	0.0474647	0.03441	0.741636																														5.00145	29.9355	6.91309
	309	12.875	4.6479	0.46479	30.3891	6.91266	0.1038	0.78	0.00482064	0.308521	0.0474647	0.0474647	0.047462	0.741636																														4.99604	30.3324	6.91288
	310	12.9167	4.64358	0.464358	31.0412	6.90926	-0.1038	0.78	-0.00482064	-0.308521	-0.0474647	-0.0474647	0.0590308	-0.741636																														5.00578	29.7086	6.91288
	311	12.9583	4.64358	0.464358	30.3607	6.91245	0	0.78	0	0	0	0	0.0771255	0																														5.00794	29.6803	6.91245
1	312	13	4.64574	0.464574	31.0979	6.91245	0.051912	0.78	0.00241088	0.154296	0.0237379	0.0237379	0.0883977	0.370904																														5.0274	29.9638	6.91266
	313	13.0417	4.64466	0.464466	30.5025	6.91245	-0.025968	0.78	-0.001206	-0.0771837	-0.0118744	-0.0118744	0.102339	-0.185538																														5.02632	29.652	6.91245
	314	13.0833	4.65223	0.465223	30.9561	6.91245	0.181632	0.78	0.00843528	0.539858	0.0830551	0.0830551	0.116281	1.29774																														5.00902	29.8221	6.9116
	315	13.125	4.65763	0.465763	30.7576	6.91117	0.129744	0.78	0.00602552	0.385633	0.0593282	0.0593282	0.126367	0.927003																														5.01443	29.652	6.91245
	316	13.1667	4.65872	0.465872	30.4458	6.91245	0.025968	0.78	0.001206	0.0771837	0.0118744	0.0118744	0.131113	0.185538																														5.01443	29.8221	6.91266
	317	13.2083	4.65439	0.465439	30.5025	6.91117	-0.1038	0.78	-0.00482064	-0.308521	-0.0474647	-0.0474647	0.145055	-0.741636																														5.02632	29.9355	6.91224
	318	13.25	4.65331	0.465331	30.6442	6.9116	-0.025968	0.78	-0.001206	-0.0771837	-0.0118744	-0.0118744	0.154844	-0.185538																														5.03389	30.219	6.91245
	319	13.2917	4.66412	0.466412	30.1906	6.91202	0.259488	0.78	0.012051	0.771266	0.118656	0.118656	0.16137	1.85401																														5.01767	30.3607	6.90989
	320	13.3333	4.6652	0.46652	30.4741	6.91266	0.025944	0.78	0.00120488	0.0771124	0.0118634	0.0118634	0.166413	0.185366																														5.02091	29.7086	6.91117
	321	13.375	4.67061	0.467061	30.5308	6.91245	0.129744	0.78	0.00602552	0.385633	0.0593282	0.0593282	0.177685	0.927003																														5.04037	29.8504	6.91202
	322	13.4167	4.66845	0.466845	30.1339	6.91288	-0.051888	0.78	-0.00240976	-0.154225	-0.0237269	-0.0237269	0.183915	-0.370733																														5.02848	30.5025	6.91202
	323	13.4583	4.67061	0.467061	30.7576	6.90989	0.051888	0.78	0.00240976	0.154225	0.0237269	0.0237269	0.19578	0.370733																														5.02848	30.5875	6.91202
	324	13.5	4.67385	0.467385	29.9071	6.90883	0.077856	0.78	0.00361576	0.231408	0.0356013	0.0356013	0.202603	0.55627																														5.04146	30.4741	6.91394
	325	13.5417	4.6771	0.46771	30.4458	6.91288	0.077856	0.78	0.00361576	0.231408	0.0356013	0.0356013	0.210908	0.55627																														5.02956	30.5592	6.91245
	326	13.5833	4.68575	0.468575	30.8143	6.91309	0.207576	0.78	0.00964016	0.61697	0.0949185	0.0949185	0.217137	1.4831																														5.03389	30.1339	6.91266
	327	13.625	4.6825	0.46825	30.0489	6.91202	-0.077832	0.78	-0.00361464	-0.231337	-0.0355903	-0.0355903	0.221884	-0.556099																														5.0447	29.8504	6.91096
	328	13.6667	4.6771	0.46771	30.3891	6.91202	-0.129744	0.78	-0.00602552	-0.385633	-0.0593282	-0.0593282	0.232563	-0.927003																														5.03821	30.304	6.91288
	329	13.7083	4.68791	0.468791	30.1339	6.90989	0.259488	0.78	0.012051	0.771266	0.118656	0.118656	0.240572	1.85401																														5.03713	30.3607	6.91288
	330	13.75	4.67818	0.467818	30.1339	6.91075	-0.233544	0.78	-0.0108462	-0.694154	-0.106793	-0.106793	0.242648	-1.66864																														5.0447	30.6442	6.91266
	331	13.7917	4.6825	0.46825	30.0772	6.91096	0.1038	0.78	0.00482064	0.308521	0.0474647	0.0474647	0.25481	0.741636																														5.04686	30.7009	6.91352
	332	13.8333	4.68575	0.468575	30.4174	6.90947	0.077832	0.78	0.00361464	0.231337	0.0355903	0.0355903	0.260743	0.556099																														5.03713	30.219	6.91352
	333	13.875	4.68791	0.468791	30.3607	6.91139	0.051912	0.78	0.00241088	0.154296	0.0237379	0.0237379	0.265786	0.370904																														5.04362	30.5875	6.91096
	334	13.9167	4.68142	0.468142	30.7009	6.91224	-0.155712	0.78	-0.00723151	-0.462817	-0.0712026	-0.0712026	0.270235	-1.11254																														5.04146	30.3607	6.91245
	335	13.9583	4.69223	0.469223	30.6159	6.90819	0.259488	0.78	0.012051	0.771266	0.118656	0.118656	0.282101	1.85401																														5.04362	29.9922	6.91245
1	336	14	4.54519	0.454519	30.2473	6.91266	-3.52896	0.78	-0.163891	-10.489	-1.61369	-1.61369	0.286254	-25.2139																														5.05551	29.9355	6.91011
	337	14.0417	4.46627	0.446627	31.3247	6.91415	-1.89425	0.78	-0.0879719	-5.6302	-0.866185	-0.866185	0.331935	-13.5341																														5.04686	30.3891	6.91139
	338	14.0833	4.46951	0.446951	31.4097	6.91266	0.077856	0.78	0.00361576	0.231408	0.0356013	0.0356013	0.359523	0.55627																														5.05659	30.0489	6.91096
	339	14.125	4.96037	0.496037	31.3814	6.90691	11.7805	0.78	0.547107	35.0149	5.3869	0	0.363082	0																														5.0447	30.4741	6.91202
	340	14.1667	4.96469	0.496469	30.5875	6.88966	0.1038	0.78	0.00482064	0.308521	0.0474647	0.0474647	0.370795	0.741636																														5.05875	30.2473	6.91096
	341	14.2083	5.00145	0.500145	30.6726	6.85303	0.88224	0.78	0.0409726	2.62225	0.403423	0.403423	0.376431	6.30348																														5.05659	29.7086	6.91117
	342	14.25	5.062	0.5062	29.9922	6.77637	1.4531	0.78	0.0674845	4.31901	0.664462	0.664462	0.374058	10.3822																														5.05227	29.9071	6.91139
	343	14.2917	5.20796	0.520796	29.9638	6.6701	3.50302	0.78	0.162686	10.4119	1.60183	0	0.362786	0																														5.05227	30.5308	6.91011
	344	14.3333	5.36365	0.536365	30.8143	6.63624	3.73658	0.78	0.173533	11.1061	1.70863	0	0.368125	0																														5.06308	29.9922	6.90989
	345	14.375	5.47933	0.547933	29.7937	6.64817	2.77644	0.78	0.128942	8.25231	1.26959	0	0.375541	0																														5.0501	30.1339	6.90968
	346	14.4167	5.55177	0.555177	29.8221	6.64966	1.73856	0.78	0.0807415	5.16746	0.794993	0.794993	0.382364	12.4218																														5.0501	30.4741	6.91075
	347	14.4583	5.6134	0.56134	30.0772	6.65817	1.47905	0.78	0.0686893	4.39612	0.676326	0.676326	0.371685	10.5676																														5.05443	30.6159	6.90947
	348	14.5	5.67286	0.567286	29.9071	6.65306	1.42716	0.78	0.0662796	4.24189	0.652599	0.652599	0.360412	10.1969																														5.05875	30.1906	6.91096
	349	14.5417	5.72476	0.572476	30.3324	6.6586	1.24553	0.78	0.0578443	3.70204	0.569544	0.569544	0.348844	8.89912																														5.05119	30.0772	6.90947
	350	14.5833	5.77125	0.577125	30.0772	6.65881	1.11578	0.78	0.0518188	3.3164	0.510216	0.510216	0.342021	7.97212																														5.05659	30.6442	6.90989
	351	14.625	5.83288	0.583288	29.7654	6.6586	1.47905	0.78	0.0686893	4.39612	0.676326	0.676326	0.336978	10.5676																														5.07065	30.5025	6.91096
	352	14.6667	5.87396	0.587396	30.7293	6.65988	0.98604	0.78	0.0457933	2.93077	0.450888	0.450888	0.343801	7.04512																														5.05659	30.7293	6.91053
	353	14.7083	5.92694	0.592694	30.7293	6.66009	1.27147	0.78	0.0590492	3.77915	0.581407	0.581407	0.339351	9.08449																														5.05443	30.1906	6.91139
	354	14.75	5.97668	0.597668	30.4741	6.66052	1.19362	0.78	0.0554334	3.54774	0.545806	0.545806	0.328672	8.52822																														5.06416	30.5025	6.91053
	355	14.7917	6.021	0.6021	30.5592	6.65881	1.0639	0.78	0.049409	3.16218	0.486489	0.486489	0.32185	7.60139																														5.06092	29.8504	6.91096
	356	14.8333	6.04371	0.604371	30.5308	6.65839	0.544896	0.78	0.0253058	1.61957	0.249165	0.249165	0.31384	3.89321																														5.06416	30.1623	6.90819
	357	14.875	6.09561	0.609561	30.1056	6.65285	1.24553	0.78	0.0578443	3.70204	0.569544	0.569544	0.31918	8.89912																														5.062	29.6803	6.9116
	358	14.9167	6.12696	0.612696	30.6726	6.65179	0.752496	0.78	0.0349471	2.23662	0.344095	0.344095	0.310577	5.37648																														5.05551	30.4741	6.91139
	359	14.9583	6.14966	0.614966	30.1906	6.64923	0.54492	0.78	0.025307	1.61964	0.249176	0.249176	0.306128	3.89338																														5.05551	29.652	6.91053
1	360	15	6.17886	0.617886	30.4458	6.64987	0.700608	0.78	0.0325374	2.08239	0.320368	0.320368	0.306128	5.00575
	361	15.0417	6.22102	0.622102	30.1906	6.65029	1.01198	0.78	0.0469981	3.00788	0.462751	0.462751	0.304941	7.23048
	362	15.0833	6.24913	0.624913	30.2473	6.64518	0.674664	0.78	0.0313325	2.00528	0.308504	0.308504	0.299899	4.82038
	363	15.125	6.29022	0.629022	30.1623	6.64561	0.98604	0.78	0.0457933	2.93077	0.450888	0.450888	0.297822	7.04512
	364	15.1667	6.31725	0.631725	30.2757	6.64774	0.648696	0.78	0.0301265	1.92809	0.29663	0.29663	0.294559	4.63484
	365	15.2083	6.35076	0.635077	29.9071	6.64348	0.804408	0.78	0.037358	2.39091	0.367832	0.367832	0.291593	5.74738
	366	15.25	6.37671	0.637671	30.4174	6.64135	0.622752	0.78	0.0289216	1.85098	0.284766	0.284766	0.290406	4.44948
	367	15.2917	6.40266	0.640266	29.5953	6.64348	0.622752	0.78	0.0289216	1.85098	0.284766	0.284766	0.28833	4.44948
	368	15.3333	6.43834	0.643834	29.8221	6.64199	0.85632	0.78	0.0397689	2.54521	0.39157	0.39157	0.288034	6.11829
	369	15.375	6.46213	0.646213	30.2757	6.63986	0.570864	0.78	0.0265118	1.69676	0.26104	0.26104	0.283287	4.07874
	370	15.4167	6.48051	0.648051	30.219	6.63986	0.44112	0.78	0.0204863	1.31112	0.201711	0.201711	0.296635	3.15174
	371	15.4583	6.5151	0.65151	30.2757	6.63986	0.830328	0.78	0.0385618	2.46795	0.379685	0.379685	0.299898	5.93258
	372	15.5	6.54105	0.654105	29.737	6.63965	0.622752	0.78	0.0289216	1.85098	0.284766	0.284766	0.299009	4.44948
	373	15.5417	6.56268	0.656268	29.8788	6.63858	0.518976	0.78	0.0241021	1.54253	0.237313	0.237313	0.296042	3.70801
	374	15.5833	6.58106	0.658106	29.7654	6.63773	0.44112	0.78	0.0204863	1.31112	0.201711	0.201711	0.297229	3.15174
	375	15.625	6.61782	0.661782	30.2473	6.63773	0.88224	0.78	0.0409726	2.62225	0.403423	0.403423	0.301975	6.30348
	376	15.6667	6.64377	0.664377	29.8788	6.63794	0.622776	0.78	0.0289227	1.85105	0.284777	0.284777	0.296339	4.44965
	377	15.7083	6.66323	0.666323	30.2473	6.63773	0.467064	0.78	0.0216912	1.38824	0.213575	0.213575	0.297822	3.33711
	378	15.75	6.68485	0.668485	29.9922	6.6373	0.518976	0.78	0.0241021	1.54253	0.237313	0.237313	0.299899	3.70801
	379	15.7917	6.70107	0.670107	30.2473	6.63794	0.389208	0.78	0.0180754	1.15683	0.177974	0.177974	0.299602	2.78084
	380	15.8333	6.72918	0.672918	30.6726	6.63667	0.674664	0.78	0.0313325	2.00528	0.308504	0.308504	0.303459	4.82038
	381	15.875	6.75404	0.675404	29.9922	6.6356	0.596808	0.78	0.0277167	1.77387	0.272903	0.272903	0.302272	4.26411
	382	15.9167	6.78216	0.678216	29.9922	6.63837	0.674664	0.78	0.0313325	2.00528	0.308504	0.308504	0.303162	4.82038
	383	15.9583	6.80162	0.680162	30.2473	6.63688	0.467064	0.78	0.0216912	1.38824	0.213575	0.213575	0.301678	3.33711
1	384	16	6.82108	0.682108	30.4174	6.63667	0.467064	0.78	0.0216912	1.38824	0.213575	0.213575	0.304348	3.33711
	385	16.0417	6.84811	0.684811	30.8427	6.63624	0.64872	0.78	0.0301276	1.92817	0.296641	0.296641	0.304348	4.63501
	386	16.0833	6.87298	0.687298	30.4174	6.63432	0.596808	0.78	0.0277167	1.77387	0.272903	0.272903	0.307314	4.26411
	387	16.125	6.90649	0.690649	29.8504	6.63624	0.804408	0.78	0.037358	2.39091	0.367832	0.367832	0.304348	5.74738
	388	16.1667	6.92703	0.692703	29.9071	6.63645	0.493008	0.78	0.0228961	1.46535	0.225438	0.225438	0.305238	3.52247
	389	16.2083	6.94433	0.694433	29.8221	6.63475	0.415176	0.78	0.0192814	1.23401	0.189848	0.189848	0.303459	2.96637
	390	16.25	6.97136	0.697136	30.0772	6.63645	0.64872	0.78	0.0301276	1.92817	0.296641	0.296641	0.304941	4.63501
	391	16.2917	6.99947	0.699947	30.6442	6.63539	0.67464	0.78	0.0313314	2.00521	0.308493	0.308493	0.313247	4.82021
	392	16.3333	7.08597	0.708597	29.7937	6.63475	2.07588	0.78	0.0964072	6.17006	0.94924	0.94924	0.316214	14.8319
	393	16.375	7.11083	0.711083	29.652	6.63518	0.596808	0.78	0.0277167	1.77387	0.272903	0.272903	0.299305	4.26411
	394	16.4167	7.12489	0.712489	30.6159	6.63411	0.337344	0.78	0.0156668	1.00267	0.154258	0.154258	0.297229	2.41028
	395	16.4583	7.14976	0.714976	30.1623	6.6339	0.596808	0.78	0.0277167	1.77387	0.272903	0.272903	0.293669	4.26411
	396	16.5	7.16489	0.716489	30.3607	6.63198	0.363264	0.78	0.0168706	1.07972	0.16611	0.16611	0.293966	2.59547
	397	16.5417	7.20706	0.720706	30.2473	6.63198	1.01198	0.78	0.0469981	3.00788	0.462751	0.462751	0.293966	7.23048
	398	16.5833	7.2276	0.72276	30.8143	6.63177	0.493008	0.78	0.0228961	1.46535	0.225438	0.225438	0.288626	3.52247
	399	16.625	7.24274	0.724274	30.6442	6.63177	0.363288	0.78	0.0168717	1.07979	0.166121	0.166121	0.292483	2.59564
	400	16.6667	7.26544	0.726544	30.0489	6.63028	0.54492	0.78	0.025307	1.61964	0.249176	0.249176	0.296932	3.89338
	401	16.7083	7.29031	0.729031	30.8994	6.62793	0.596808	0.78	0.0277167	1.77387	0.272903	0.272903	0.293669	4.26411
	402	16.75	7.3141	0.73141	30.6159	6.62793	0.570864	0.78	0.0265118	1.69676	0.26104	0.26104	0.291296	4.07874
	403	16.7917	7.33464	0.733464	30.9278	6.62644	0.493032	0.78	0.0228972	1.46542	0.225449	0.225449	0.291593	3.52264
	404	16.8333	7.36383	0.736383	30.5025	6.62644	0.700584	0.78	0.0325362	2.08232	0.320357	0.320357	0.293372	5.00557
	405	16.875	7.38005	0.738005	30.7009	6.62644	0.389232	0.78	0.0180766	1.1569	0.177985	0.177985	0.291889	2.78101
	406	16.9167	7.40924	0.740924	30.5875	6.62666	0.700608	0.78	0.0325374	2.08239	0.320368	0.320368	0.292186	5.00575
	407	16.9583	7.42762	0.742762	30.4741	6.62453	0.44112	0.78	0.0204863	1.31112	0.201711	0.201711	0.29011	3.15174
1	408	17	7.45249	0.745249	29.9355	6.62325	0.596832	0.78	0.0277178	1.77394	0.272914	0.272914	0.291296	4.26428
	409	17.0417	7.47087	0.747087	30.3891	6.62304	0.44112	0.78	0.0204863	1.31112	0.201711	0.201711	0.290703	3.15174
	410	17.0833	7.54331	0.754331	29.9355	6.62261	1.73851	0.78	0.0807393	5.16731	0.794971	0.794971	0.287736	12.4214
	411	17.125	7.57358	0.757358	30.6159	6.6192	0.726552	0.78	0.0337422	2.1595	0.332231	0.332231	0.275575	5.19111
	412	17.1667	7.60494	0.760494	30.2757	6.6192	0.75252	0.78	0.0349482	2.23669	0.344106	0.344106	0.269939	5.37665
	413	17.2083	7.62007	0.762007	30.3607	6.61899	0.363264	0.78	0.0168706	1.07972	0.16611	0.16611	0.266082	2.59547
	414	17.25	7.64602	0.764602	30.219	6.6175	0.622776	0.78	0.0289227	1.85105	0.284777	0.284777	0.265489	4.44965
	415	17.2917	7.6817	0.76817	29.7937	6.61367	0.856272	0.78	0.0397666	2.54506	0.391548	0.391548	0.260446	6.11794
	416	17.3333	7.69792	0.769792	29.8221	6.61367	0.389256	0.78	0.0180777	1.15697	0.177996	0.177996	0.254514	2.78118
	417	17.375	7.72927	0.772927	30.6726	6.6109	0.752496	0.78	0.0349471	2.23662	0.344095	0.344095	0.252437	5.37648
	418	17.4167	7.7563	0.77563	30.1056	6.61005	0.648696	0.78	0.0301265	1.92809	0.29663	0.29663	0.247987	4.63484
	419	17.4583	7.77684	0.777684	30.6442	6.60919	0.493008	0.78	0.0228961	1.46535	0.225438	0.225438	0.243538	3.52247
	420	17.5	7.80712	0.780712	30.4174	6.60877	0.726576	0.78	0.0337433	2.15957	0.332242	0.332242	0.239978	5.19128
	421	17.5417	7.8309	0.78309	30.4174	6.60579	0.57084	0.78	0.0265107	1.69669	0.261029	0.261029	0.232859	4.07857
	422	17.5833	7.85901	0.785901	30.5875	6.60579	0.674664	0.78	0.0313325	2.00528	0.308504	0.308504	0.231376	4.82038
	423	17.625	7.88172	0.788172	30.0205	6.60579	0.54492	0.78	0.025307	1.61964	0.249176	0.249176	0.22307	3.89338
	424	17.6667	7.91091	0.791091	30.0489	6.60387	0.700608	0.78	0.0325374	2.08239	0.320368	0.320368	0.216841	5.00575
	425	17.7083	7.93037	0.793037	30.6442	6.60536	0.467064	0.78	0.0216912	1.38824	0.213575	0.213575	0.210908	3.33711
	426	17.75	7.96821	0.796821	30.0772	6.60579	0.908184	0.78	0.0421775	2.69936	0.415286	0.415286	0.204679	6.48885
	427	17.7917	7.98227	0.798227	30.4174	6.60579	0.337344	0.78	0.0156668	1.00267	0.154258	0.154258	0.196076	2.41028
	428	17.8333	8.01903	0.801903	30.5592	6.60515	0.88224	0.78	0.0409726	2.62225	0.403423	0.403423	0.195186	6.30348
	429	17.875	8.03308	0.803308	30.1906	6.60643	0.337344	0.78	0.0156668	1.00267	0.154258	0.154258	0.184211	2.41028
	430	17.9167	8.05579	0.805579	30.7576	6.6077	0.544896	0.78	0.0253058	1.61957	0.249165	0.249165	0.180948	3.89321
	431	17.9583	8.11309	0.811309	30.8143	6.61047	1.37527	0.78	0.0638698	4.08767	0.628872	0.628872	0.178575	9.82613
1	432	18	8.15201	0.815201	30.8143	6.60536	0.934128	0.78	0.0433824	2.77647	0.42715	0.42715	0.15959	6.67421
	433	18.0417	8.17688	0.817688	30.0489	6.60962	0.596808	0.78	0.0277167	1.77387	0.272903	0.272903	0.150394	4.26411
	434	18.0833	8.19418	0.819418	29.9355	6.60919	0.4152	0.78	0.0192825	1.23408	0.189859	0.189859	0.142682	2.96655
	435	18.125	8.19526	0.819526	30.0205	6.60962	0.025944	0.78	0.00120488	0.0771124	0.0118634	0.0118634	0.142088	0.185366
	436	18.1667	8.22121	0.822121	29.9071	6.61005	0.622752	0.78	0.0289216	1.85098	0.284766	0.284766	0.141495	4.44948
	437	18.2083	8.23634	0.823634	29.6803	6.60962	0.363264	0.78	0.0168706	1.07972	0.16611	0.16611	0.132893	2.59547
	438	18.25	8.25905	0.825905	29.7937	6.60962	0.54492	0.78	0.025307	1.61964	0.249176	0.249176	0.128147	3.89338
	439	18.2917	8.29365	0.829365	29.5953	6.61111	0.830352	0.78	0.0385629	2.46802	0.379696	0.379696	0.124587	5.93275
	440	18.3333	8.325	0.8325	30.4174	6.61154	0.752496	0.78	0.0349471	2.23662	0.344095	0.344095	0.114501	5.37648
	441	18.375	8.33581	0.833581	29.7937	6.61154	0.259488	0.78	0.012051	0.771266	0.118656	0.118656	0.105899	1.85401
	442	18.4167	8.35203	0.835203	30.4458	6.61154	0.389232	0.78	0.0180766	1.1569	0.177985	0.177985	0.105306	2.78101
	443	18.4583	8.3769	0.83769	29.8504	6.61154	0.596808	0.78	0.0277167	1.77387	0.272903	0.272903	0.097593	4.26411
	444	18.5	8.40393	0.840393	30.4174	6.6109	0.648696	0.78	0.0301265	1.92809	0.29663	0.29663	0.0928471	4.63484
	445	18.5417	8.42771	0.842771	29.6236	6.61303	0.570864	0.78	0.0265118	1.69676	0.26104	0.26104	-0.0614035	4.07874
	446	18.5833	8.44501	0.844501	30.2473	6.6109	0.4152	0.78	0.0192825	1.23408	0.189859	0.189859	-0.251843	2.96655
	447	18.625	8.46664	0.846664	29.737	6.61154	0.518952	0.78	0.024101	1.54246	0.237302	0.237302	-0.377617	3.70784
	448	18.6667	8.48934	0.848934	29.9355	6.61324	0.544896	0.78	0.0253058	1.61957	0.249165	0.249165	-0.47788	3.89321
	449	18.7083	8.51205	0.851205	30.5308	6.61324	0.54492	0.78	0.025307	1.61964	0.249176	0.249176	-0.555302	3.89338
	450	18.75	8.51961	0.851961	29.9355	6.61303	0.181656	0.78	0.00843639	0.539929	0.083066	0.083066	-0.618782	1.29791
	451	18.7917	8.54772	0.854772	29.9355	6.61324	0.674664	0.78	0.0313325	2.00528	0.308504	0.308504	-0.669507	4.82038
	452	18.8333	8.55745	0.855745	30.5025	6.61303	0.23352	0.78	0.010845	0.694083	0.106782	0.106782	-0.718748	1.66847
	453	18.875	8.57475	0.857475	30.2473	6.61303	0.415176	0.78	0.0192814	1.23401	0.189848	0.189848	-0.755828	2.96637
	454	18.9167	8.58773	0.858773	30.4174	6.61324	0.311376	0.78	0.0144608	0.925491	0.142383	0.142383	-0.794687	2.22474
	455	18.9583	8.5953	0.85953	29.7086	6.61324	0.181656	0.78	0.00843639	0.539929	0.083066	0.083066	-0.822571	1.29791
1	456	19	8.60935	0.860935	30.6159	6.61345	0.33732	0.78	0.0156657	1.0026	0.154247	0.154247	-0.845115	2.4101
	457	19.0417	8.618	0.8618	30.1623	6.61367	0.207576	0.78	0.00964016	0.61697	0.0949185	0.0949185	-0.870032	1.4831
	458	19.0833	8.63314	0.863314	30.3891	6.61345	0.363288	0.78	0.0168717	1.07979	0.166121	0.166121	-0.8905	2.59564
	459	19.125	8.64395	0.864395	30.219	6.61047	0.259488	0.78	0.012051	0.771266	0.118656	0.118656	-0.913341	1.85401
	460	19.1667	8.65152	0.865152	30.5025	6.61111	0.181632	0.78	0.00843528	0.539858	0.0830551	0.0830551	-0.931733	1.29774
	461	19.2083	8.65584	0.865584	30.5592	6.61303	0.1038	0.78	0.00482064	0.308521	0.0474647	0.0474647	-0.948047	0.741636
	462	19.25	8.67422	0.867422	30.2473	6.61303	0.44112	0.78	0.0204863	1.31112	0.201711	0.201711	-0.96288	3.15174
	463	19.2917	8.67206	0.867206	30.0772	6.61303	-0.051912	0.78	-0.00241088	-0.154296	-0.0237379	-0.0237379	-0.978008	-0.370904
	464	19.3333	8.67206	0.867206	29.737	6.61324	0	0.78	0	0	0	0	-2.37929	0
	465	19.375	8.67963	0.867963	30.3891	6.61345	0.181656	0.78	0.00843639	0.539929	0.083066	0.083066	-2.37929	1.29791
	466	19.4167	8.67638	0.867638	29.9355	6.61111	-0.077856	0.78	-0.00361576	-0.231408	-0.0356013	-0.0356013	-2.38344	-0.55627
	467	19.4583	8.68287	0.868287	30.786	6.61111	0.155688	0.78	0.0072304	0.462746	0.0711916	0.0711916	-2.37959	1.11237
	468	19.5	8.69368	0.869368	29.9922	6.61303	0.259488	0.78	0.012051	0.771266	0.118656	0.118656	-2.37603	1.85401
	469	19.5417	8.69044	0.869044	30.5308	6.61303	-0.077832	0.78	-0.00361464	-0.231337	-0.0355903	-0.0355903	-2.36357	-0.556099
	470	19.5833	8.6926	0.86926	30.5308	6.61111	0.051888	0.78	0.00240976	0.154225	0.0237269	0.0237269	-2.34933	0.370733
	471	19.625	8.70666	0.870666	30.0205	6.6109	0.33732	0.78	0.0156657	1.0026	0.154247	0.154247	-2.32649	2.4101
	472	19.6667	8.69477	0.869476	30.7576	6.61111	-0.285432	0.78	-0.0132559	-0.848379	-0.13052	-0.13052	-2.30899	-2.03937
	473	19.7083	8.70017	0.870017	30.786	6.6126	0.129744	0.78	0.00602552	0.385633	0.0593282	0.0593282	-2.28793	0.927003
	474	19.75	8.69693	0.869693	30.2473	6.61303	-0.077832	0.78	-0.00361464	-0.231337	-0.0355903	-0.0355903	-2.28941	-0.556099
	475	19.7917	8.71206	0.871206	30.5592	6.61111	0.363264	0.78	0.0168706	1.07972	0.16611	0.16611	-2.26835	2.59547
	476	19.8333	8.71098	0.871098	30.5308	6.61217	-0.025944	0.78	-0.00120488	-0.0771124	-0.0118634	-0.0118634	-2.25619	-0.185366
	477	19.875	8.70558	0.870558	30.786	6.61324	-0.129744	0.78	-0.00602552	-0.385633	-0.0593282	-0.0593282	-2.24224	-0.927003
	478	19.9167	8.70341	0.870341	30.3324	6.61175	-0.051888	0.78	-0.00240976	-0.154225	-0.0237269	-0.0237269	-2.22978	-0.370733
	479	19.9583	8.71315	0.871315	30.4174	6.61217	0.23352	0.78	0.010845	0.694083	0.106782	0.106782	-2.2194	1.66847
1	480	20	8.71098	0.871098	30.8427	6.61175	-0.051888	0.78	-0.00240976	-0.154225	-0.0237269	-0.0237269	-2.20991	-0.370733
	481	20.0417	8.71098	0.871098	30.8994	6.61239	0	0.78	0	0	0	0	-2.2016	0
	482	20.0833	8.71963	0.871963	30.3324	6.61154	0.2076	0.78	0.00964127	0.617042	0.0949295	0.0949295	-2.18974	1.48327
	483	20.125	8.70774	0.870774	30.8143	6.61175	-0.285456	0.78	-0.013257	-0.84845	-0.130531	-0.130531	-2.1847	-2.03954
	484	20.1667	8.71531	0.871531	30.9278	6.61175	0.181656	0.78	0.00843639	0.539929	0.083066	0.083066	-2.17876	1.29791
	485	20.2083	8.18012	0.818012	30.7009	6.61196	-12.8444	0.78	-0.596516	-38.177	-5.87339	-5.87339	-2.17936	-91.7717
	486	20.25	7.50979	0.750979	30.6159	6.61324	-16.088	0.78	-0.747151	-47.8177	-7.35656	-7.35656	-2.02481	-114.946
	487	20.2917	7.06867	0.706867	30.1623	6.62218	-10.5869	0.78	-0.491674	-31.4671	-4.8411	-4.8411	-1.83823	-75.6421
	488	20.3333	6.72485	0.672485	29.9922	6.62623	-8.25158	0.78	-0.383217	-24.5259	-3.77321	-3.77321	-1.70741	-58.9564
	489	20.375	6.46537	0.646537	30.8711	6.63411	-6.22759	0.78	-0.289219	-18.51	-2.8477	-2.8477	-1.60181	-44.4953
	490	20.4167	6.2567	0.62567	30.8143	6.63986	-5.00803	0.78	-0.232581	-14.8852	-2.29003	-2.29003	-1.52112	-35.7817
	491	20.4583	6.07939	0.607939	30.8427	6.64263	-4.25551	0.78	-0.197633	-12.6485	-1.94592	-1.94592	-1.45141	-30.405
	492	20.5	5.92802	0.592802	30.4458	6.64646	-3.63278	0.78	-0.168712	-10.7976	-1.66117	-1.66117	-1.39476	-25.9557
	493	20.5417	5.80261	0.580261	30.3324	6.65115	-3.01001	0.78	-0.13979	-8.94653	-1.37639	-1.37639	-1.34047	-21.5061
	494	20.5833	5.67827	0.567827	30.1906	6.65456	-2.98406	0.78	-0.138585	-8.86942	-1.36453	-1.36453	-1.29865	-21.3207
	495	20.625	5.58961	0.558961	30.786	6.65839	-2.12777	0.78	-0.0988169	-6.32428	-0.972967	-0.972967	-1.25445	-15.2026
	496	20.6667	5.51501	0.551501	30.7576	6.66052	-1.79042	0.78	-0.0831501	-5.32161	-0.818709	-0.818709	-1.22033	-12.7923
	497	20.7083	5.43825	0.543825	30.8994	6.66307	-1.84234	0.78	-0.085561	-5.47591	-0.842447	-0.842447	-1.18889	-13.1632
	498	20.75	5.3723	0.53723	30.5308	6.66691	-1.58285	0.78	-0.07351	-4.70464	-0.723791	-0.723791	-1.16012	-11.3092
	499	20.7917	5.30418	0.530418	30.2757	6.66627	-1.63474	0.78	-0.0759197	-4.85886	-0.747517	-0.747517	-1.12838	-11.68
	500	20.8333	5.24796	0.524796	30.219	6.67053	-1.34933	0.78	-0.0626649	-4.01056	-0.617009	-0.617009	-1.10405	-9.64076
	501	20.875	5.19606	0.519606	30.1339	6.67138	-1.2455	0.78	-0.0578432	-3.70196	-0.569533	-0.569533	-1.08002	-8.89895
	502	20.9167	5.14633	0.514633	30.219	6.67266	-1.19364	0.78	-0.0554345	-3.54781	-0.545817	-0.545817	-1.04918	-8.52839
	503	20.9583	5.10957	0.510957	30.7293	6.67244	-0.88224	0.78	-0.0409726	-2.62225	-0.403423	-0.403423	-1.029	-6.30348
1	504	21					-122.63	0.78	-5.69512	-364.487	-56.075	-56.075	-1.00705	-876.172
	505	21.0417	1.00757	0.100757	29.4535	8.03582	24.1816	0.78	1.12303	71.8741	11.0576	0	0.401645	0
	506	21.0833	1	0.1	30.2473	7.98236	-0.181632	0.78	-0.00843528	-0.539858	-0.0830551	-0.0830551	0.412027	-1.29774
	507	21.125	1.01081	0.101081	30.3891	7.81093	0.259488	0.78	0.012051	0.771266	0.118656	0.118656	0.423596	1.85401
	508	21.1667	1.03027	0.103027	30.6159	7.60095	0.467064	0.78	0.0216912	1.38824	0.213575	0.213575	0.430122	3.33711
	509	21.2083	1.08649	0.108649	30.3607	7.45167	1.3493	0.78	0.0626638	4.01048	0.616998	0.616998	0.436054	9.64059
	510	21.25	1.13515	0.113515	30.6726	7.35945	1.1677	0.78	0.0542297	3.4707	0.533954	0.533954	0.432791	8.34302
	511	21.2917	1.22056	0.122056	30.3607	7.27661	2.04991	0.78	0.0952012	6.09288	0.937365	0.937365	0.427748	14.6463
	512	21.3333	1.29841	0.129841	30.6159	7.21038	1.86828	0.78	0.0867659	5.55302	0.85431	0.85431	0.412917	13.3486
	513	21.375	1.36328	0.136328	30.3891	7.15012	1.5569	0.78	0.0723051	4.62753	0.711927	0.711927	0.400458	11.1239
	514	21.4167	1.45734	0.145734	30.1623	7.099	2.25751	0.78	0.104842	6.70992	1.03229	0	0.393042	0
	515	21.4583	1.53086	0.153086	30.7009	7.06961	1.76448	0.78	0.0819453	5.2445	0.806846	0.806846	0.399865	12.607
	516	21.5	1.59032	0.159032	30.0772	7.07068	1.42716	0.78	0.0662796	4.24189	0.652599	0.652599	0.393932	10.1969
	517	21.5417	1.64006	0.164006	30.7293	7.07089	1.19362	0.78	0.0554334	3.54774	0.545806	0.545806	0.382957	8.52822
	518	21.5833	1.68006	0.168006	30.1623	7.06919	0.960096	0.78	0.0445884	2.85366	0.439024	0.439024	0.379397	6.85975
	519	21.625	1.71574	0.171574	30.2757	7.06514	0.856296	0.78	0.0397677	2.54514	0.391559	0.391559	0.376431	6.11812
	520	21.6667	1.76007	0.176007	30.3607	7.06152	1.06387	0.78	0.0494079	3.16211	0.486478	0.486478	0.372278	7.60122
	521	21.7083	1.78818	0.178818	30.6442	7.05918	0.674664	0.78	0.0313325	2.00528	0.308504	0.308504	0.371091	4.82038
	522	21.75	1.83143	0.183143	30.6442	7.05748	1.03793	0.78	0.048203	3.08499	0.474614	0.474614	0.368125	7.41585
	523	21.7917	1.85846	0.185846	30.3324	7.05535	0.64872	0.78	0.0301276	1.92817	0.296641	0.296641	0.368125	4.63501
	524	21.8333	1.86819	0.186819	30.3607	7.05173	0.23352	0.78	0.010845	0.694083	0.106782	0.106782	0.366345	1.66847
	525	21.875	1.87359	0.187359	30.1906	7.0496	0.129744	0.78	0.00602552	0.385633	0.0593282	0.0593282	0.369905	0.927003
	526	21.9167	1.9017	0.19017	30.0489	7.04598	0.674664	0.78	0.0313325	2.00528	0.308504	0.308504	0.375244	4.82038
	527	21.9583	1.91144	0.191144	29.9922	7.04449	0.233544	0.78	0.0108462	0.694154	0.106793	0.106793	0.375837	1.66864
1	528	22	1.94711	0.194711	30.0489	7.04023	0.856296	0.78	0.0397677	2.54514	0.391559	0.391559	0.379693	6.11812
	529	22.0417	1.9882	0.19882	30.304	7.04001	0.986016	0.78	0.0457922	2.9307	0.450877	0.450877	0.375837	7.04495
	530	22.0833	2.0228	0.20228	30.3891	7.03831	0.830352	0.78	0.0385629	2.46802	0.379696	0.379696	0.370201	5.93275
	531	22.125	2.06821	0.206821	30.1056	7.0349	1.08984	0.78	0.0506139	3.23929	0.498352	0.498352	0.363379	7.78675
	532	22.1667	2.0974	0.20974	29.737	7.03448	0.700608	0.78	0.0325374	2.08239	0.320368	0.320368	0.356556	5.00575
	533	22.2083	2.14389	0.214389	29.9071	7.03448	1.11576	0.78	0.0518177	3.31633	0.510205	0.510205	0.353293	7.97195
	534	22.25	2.17092	0.217092	30.4458	7.03043	0.64872	0.78	0.0301276	1.92817	0.296641	0.296641	0.343208	4.63501
	535	22.2917	2.20768	0.220768	29.9355	7.02489	0.88224	0.78	0.0409726	2.62225	0.403423	0.403423	0.336682	6.30348
	536	22.3333	2.24336	0.224336	30.5592	7.02298	0.856296	0.78	0.0397677	2.54514	0.391559	0.391559	0.334902	6.11812
	537	22.375	2.28336	0.228336	29.9922	7.02191	0.960096	0.78	0.0445884	2.85366	0.439024	0.439024	0.331045	6.85975
	538	22.4167	2.31147	0.231147	30.219	7.01914	0.674664	0.78	0.0313325	2.00528	0.308504	0.308504	0.322443	4.82038
	539	22.4583	2.36121	0.236121	29.737	7.01744	1.19362	0.78	0.0554334	3.54774	0.545806	0.545806	0.31651	8.52822
	540	22.5	2.38175	0.238175	30.3324	7.0119	0.493008	0.78	0.0228961	1.46535	0.225438	0.225438	0.304941	3.52247
	541	22.5417	2.4131	0.24131	29.9071	7.00743	0.75252	0.78	0.0349482	2.23669	0.344106	0.344106	0.302272	5.37665
	542	22.5833	2.47365	0.247365	30.0489	7.00253	1.4531	0.78	0.0674845	4.31901	0.664462	0.664462	0.295152	10.3822
	543	22.625	2.49744	0.249744	30.6159	6.99913	0.570864	0.78	0.0265118	1.69676	0.26104	0.26104	0.284473	4.07874
	544	22.6667	2.54068	0.254068	30.1906	6.9987	1.03793	0.78	0.048203	3.08499	0.474614	0.474614	0.277651	7.41585
	545	22.7083	2.56555	0.256555	30.1339	6.99487	0.596808	0.78	0.0277167	1.77387	0.272903	0.272903	0.266379	4.26411
	546	22.75	2.60339	0.260339	29.7654	6.99125	0.908184	0.78	0.0421775	2.69936	0.415286	0.415286	0.263116	6.48885
	547	22.7917	2.63799	0.263799	29.9071	6.98975	0.830352	0.78	0.0385629	2.46802	0.379696	0.379696	0.255403	5.93275
	548	22.8333	2.67259	0.267259	30.3891	6.98571	0.830352	0.78	0.0385629	2.46802	0.379696	0.379696	0.250064	5.93275
	549	22.875	2.71367	0.271367	30.4174	6.98379	0.98604	0.78	0.0457933	2.93077	0.450888	0.450888	0.240572	7.04512
	550	22.9167	2.758	0.2758	29.9355	6.97975	1.06387	0.78	0.0494079	3.16211	0.486478	0.486478	0.226926	7.60122
	551	22.9583	2.78827	0.278827	30.5308	6.97804	0.726552	0.78	0.0337422	2.1595	0.332231	0.332231	0.220697	5.19111
1	552	23	2.81963	0.281963	30.219	6.97208	0.75252	0.78	0.0349482	2.23669	0.344106	0.344106	0.213874	5.37665
	553	23.0417	2.85206	0.285206	29.9071	6.96782	0.77844	0.78	0.036152	2.31373	0.355958	0.355958	0.207645	5.56185
	554	23.0833	2.8899	0.28899	30.3324	6.96825	0.908184	0.78	0.0421775	2.69936	0.415286	0.415286	0.200822	6.48885
	555	23.125	2.91477	0.291477	29.6803	6.96569	0.596808	0.78	0.0277167	1.77387	0.272903	0.272903	0.189254	4.26411
	556	23.1667	2.96667	0.296667	29.737	6.96228	1.24553	0.78	0.0578443	3.70204	0.569544	0.569544	0.185694	8.89912
	557	23.2083	2.98613	0.298613	29.5669	6.96207	0.467088	0.78	0.0216923	1.38831	0.213586	0.213586	0.176795	3.33728
	558	23.25	3.02289	0.302289	30.1906	6.96207	0.88224	0.78	0.0409726	2.62225	0.403423	0.403423	0.169082	6.30348
	559	23.2917	3.05208	0.305208	30.0489	6.95887	0.700608	0.78	0.0325374	2.08239	0.320368	0.320368	0.16226	5.00575
	560	23.3333	3.07262	0.307262	29.9355	6.96079	0.493008	0.78	0.0228961	1.46535	0.225438	0.225438	0.15514	3.52247
	561	23.375	3.11263	0.311263	30.0772	6.95887	0.960096	0.78	0.0445884	2.85366	0.439024	0.439024	0.15336	6.85975
	562	23.4167	3.12993	0.312993	29.5102	6.95866	0.415176	0.78	0.0192814	1.23401	0.189848	0.189848	0.142385	2.96637
	563	23.4583	3.17317	0.317317	30.3607	6.95909	1.03793	0.78	0.048203	3.08499	0.474614	0.474614	0.139122	7.41585
	564	23.5	3.19372	0.319372	30.219	6.96015	0.493008	0.78	0.0228961	1.46535	0.225438	0.225438	0.129333	3.52247
	565	23.5417	3.21642	0.321642	29.6236	6.95951	0.54492	0.78	0.025307	1.61964	0.249176	0.249176	0.121621	3.89338
	566	23.5833	3.24129	0.324129	30.1056	6.95845	0.596808	0.78	0.0277167	1.77387	0.272903	0.272903	0.122214	4.26411
	567	23.625	3.27156	0.327156	29.737	6.95909	0.726552	0.78	0.0337422	2.1595	0.332231	0.332231	0.117764	5.19111
	568	23.6667	3.29535	0.329535	30.1906	6.95866	0.570864	0.78	0.0265118	1.69676	0.26104	0.26104	0.112425	4.07874
	569	23.7083	3.31697	0.331697	29.9071	6.95802	0.518976	0.78	0.0241021	1.54253	0.237313	0.237313	0.103229	3.70801
	570	23.75	3.33751	0.333751	30.2473	6.95845	0.493008	0.78	0.0228961	1.46535	0.225438	0.225438	0.101449	3.52247
	571	23.7917	3.34724	0.334724	30.0772	6.9593	0.233544	0.78	0.0108462	0.694154	0.106793	0.106793	0.0990765	1.66864
	572	23.8333	3.36779	0.336779	30.2757	6.9593	0.493032	0.78	0.0228972	1.46542	0.225449	0.225449	0.097593	3.52264
	573	23.875	3.38509	0.338508	29.4251	6.95887	0.415152	0.78	0.0192803	1.23394	0.189837	0.189837	0.0892872	2.9662
	574	23.9167	3.39482	0.339482	29.3968	6.9576	0.233544	0.78	0.0108462	0.694154	0.106793	0.106793	0.0895841	1.66864
	575	23.9583	3.39806	0.339806	29.6236	6.95866	0.077856	0.78	0.00361576	0.231408	0.0356013	0.0356013	0.0881009	0.55627
1	576	24	3.42833	0.342833	30.1906	6.9593	0.726528	0.78	0.0337411	2.15943	0.33222	0.33222	0.091067	5.19094
	577	24.0417	3.44996	0.344996	29.9355	6.95887	0.518976	0.78	0.0241021	1.54253	0.237313	0.237313	0.0818717	3.70801
	578	24.0833	3.45861	0.345861	29.7937	6.95526	0.2076	0.78	0.00964127	0.617042	0.0949295	0.0949295	0.0783119	1.48327
	579	24.125	3.46509	0.346509	30.3607	6.95802	0.155688	0.78	0.0072304	0.462746	0.0711916	0.0711916	0.0735657	1.11237
	580	24.1667	3.47266	0.347266	30.1056	6.95802	0.181632	0.78	0.00843528	0.539858	0.0830551	0.0830551	0.0771253	1.29774
	581	24.2083	3.48347	0.348347	29.7654	6.95504	0.259488	0.78	0.012051	0.771266	0.118656	0.118656	0.0806848	1.85401
	582	24.25	3.48888	0.348888	29.5385	6.95504	0.129744	0.78	0.00602552	0.385633	0.0593282	0.0593282	0.0768287	0.927003
	583	24.2917	3.5105	0.35105	29.8788	6.95334	0.518952	0.78	0.024101	1.54246	0.237302	0.237302	0.078015	3.70784
	584	24.3333	3.50942	0.350942	30.1339	6.95334	-0.025944	0.78	-0.00120488	-0.0771124	-0.0118634	-0.0118634	0.0750489	-0.185366
	585	24.375	3.51158	0.351158	29.8221	6.95142	0.051888	0.78	0.00240976	0.154225	0.0237269	0.0237269	0.0753455	0.370733
	586	24.4167	3.52456	0.352456	30.0205	6.95291	0.3114	0.78	0.0144619	0.925562	0.142394	0.142394	0.0780153	2.22491
	587	24.4583	3.53429	0.353429	30.304	6.95206	0.23352	0.78	0.010845	0.694083	0.106782	0.106782	0.0753455	1.66847
	588	24.5	3.54942	0.354942	30.304	6.95121	0.363288	0.78	0.0168717	1.07979	0.166121	0.166121	0.0741588	2.59564
	589	24.5417	3.54942	0.354942	29.6803	6.95078	0	0.78	0	0	0	0	0.0717859	0
	590	24.5833	3.54078	0.354077	29.4535	6.95121	-0.2076	0.78	-0.00964127	-0.617042	-0.0949295	-0.0949295	0.0717859	-1.48327
	591	24.625	3.5624	0.35624	30.2473	6.95121	0.518976	0.78	0.0241021	1.54253	0.237313	0.237313	0.0792019	3.70801
	592	24.6667	3.5678	0.356781	29.5953	6.95078	0.129744	0.78	0.00602552	0.385633	0.0593282	0.0593282	0.0723791	0.927003
	593	24.7083	3.57645	0.357645	30.0772	6.95078	0.207576	0.78	0.00964016	0.61697	0.0949185	0.0949185	0.0732691	1.4831
	594	24.75	3.58402	0.358402	29.5669	6.95078	0.181632	0.78	0.00843528	0.539858	0.0830551	0.0830551	0.0741591	1.29774
	595	24.7917	3.5797	0.35797	30.3324	6.94972	-0.103776	0.78	-0.00481952	-0.308449	-0.0474538	-0.0474538	0.0717862	-0.741465
	596	24.8333	3.59159	0.359159	30.1339	6.94929	0.285432	0.78	0.0132559	0.848379	0.13052	0.13052	0.0750489	2.03937
	597	24.875	3.61105	0.361105	29.8221	6.94738	0.467064	0.78	0.0216912	1.38824	0.213575	0.213575	0.0732688	3.33711
	598	24.9167	3.6024	0.36024	29.5385	6.94695	-0.207576	0.78	-0.00964016	-0.61697	-0.0949185	-0.0949185	0.0694129	-1.4831
	599	24.9583	3.6143	0.36143	30.1906	6.94695	0.285432	0.78	0.0132559	0.848379	0.13052	0.13052	0.0744554	2.03937
1	600	25	3.61754	0.361754	30.2473	6.94716	0.077832	0.78	0.00361464	0.231337	0.0355903	0.0355903	0.0717856	0.556099
	601	25.0417	3.63159	0.363159	29.8788	6.94503	0.33732	0.78	0.0156657	1.0026	0.154247	0.154247	0.0717859	2.4101
	602	25.0833	3.63159	0.363159	30.2473	6.94503	0	0.78	0	0	0	0	0.0711927	0
	603	25.125	3.637	0.3637	29.7937	6.9478	0.129744	0.78	0.00602552	0.385633	0.0593282	0.0593282	0.0741591	0.927003
	604	25.1667	3.64457	0.364457	29.9922	6.94546	0.181656	0.78	0.00843639	0.539929	0.083066	0.083066	0.0720825	1.29791
	605	25.2083	3.637	0.3637	30.2757	6.94695	-0.181656	0.78	-0.00843639	-0.539929	-0.083066	-0.083066	0.0717856	-1.29791
	606	25.25	3.66187	0.366187	29.7937	6.94482	0.596832	0.78	0.0277178	1.77394	0.272914	0.272914	0.0777187	4.26428
	607	25.2917	3.67052	0.367052	29.9638	6.9461	0.207576	0.78	0.00964016	0.61697	0.0949185	0.0949185	0.0708959	1.4831
	608	25.3333	3.68133	0.368133	29.7937	6.94461	0.259488	0.78	0.012051	0.771266	0.118656	0.118656	0.0708959	1.85401
	609	25.375	3.6716	0.36716	29.652	6.94503	-0.233544	0.78	-0.0108462	-0.694154	-0.106793	-0.106793	0.071489	-1.66864
	610	25.4167	3.68674	0.368673	29.8788	6.94546	0.363288	0.78	0.0168717	1.07979	0.166121	0.166121	0.0738623	2.59564
	611	25.4583	3.69863	0.369863	30.4741	6.94567	0.285432	0.78	0.0132559	0.848379	0.13052	0.13052	0.0732691	2.03937
	612	25.5	3.70295	0.370295	30.219	6.94503	0.103776	0.78	0.00481952	0.308449	0.0474538	0.0474538	0.0700061	0.741465
	613	25.5417	3.69322	0.369322	29.9638	6.94482	-0.23352	0.78	-0.010845	-0.694083	-0.106782	-0.106782	0.0744557	-1.66847
	614	25.5833	3.7116	0.37116	30.1339	6.94354	0.44112	0.78	0.0204863	1.31112	0.201711	0.201711	0.0756421	3.15174
	615	25.625	3.71593	0.371593	30.5025	6.94567	0.1038	0.78	0.00482064	0.308521	0.0474647	0.0474647	0.0726756	0.741636
	616	25.6667	3.72998	0.372998	30.5308	6.94546	0.33732	0.78	0.0156657	1.0026	0.154247	0.154247	0.0768284	2.4101
	617	25.7083	3.72674	0.372674	30.0205	6.94567	-0.077832	0.78	-0.00361464	-0.231337	-0.0355903	-0.0355903	0.0720825	-0.556099
	618	25.75	3.73539	0.373539	30.304	6.94163	0.207576	0.78	0.00964016	0.61697	0.0949185	0.0949185	0.074752	1.4831
	619	25.7917	3.72674	0.372674	30.1056	6.94141	-0.207576	0.78	-0.00964016	-0.61697	-0.0949185	-0.0949185	0.0771253	-1.4831
	620	25.8333	3.7462	0.37462	29.7937	6.94184	0.467064	0.78	0.0216912	1.38824	0.213575	0.213575	0.0794982	3.33711
	621	25.875	3.76674	0.376674	30.3324	6.94141	0.493008	0.78	0.0228961	1.46535	0.225438	0.225438	0.078015	3.52247
	622	25.9167	3.7635	0.37635	29.7654	6.94163	-0.077832	0.78	-0.00361464	-0.231337	-0.0355903	-0.0355903	0.0735657	-0.556099
	623	25.9583	3.77323	0.377323	30.0489	6.94056	0.23352	0.78	0.010845	0.694083	0.106782	0.106782	0.0768287	1.66847
1	624	26	3.78404	0.378404	29.5953	6.94141	0.259488	0.78	0.012051	0.771266	0.118656	0.118656	0.0753455	1.85401
	625	26.0417	3.78404	0.378404	30.0489	6.9412	0	0.78	0	0	0	0	0.0729725	0
	626	26.0833	3.79593	0.379593	29.8221	6.94056	0.285432	0.78	0.0132559	0.848379	0.13052	0.13052	0.0741591	2.03937
	627	26.125	3.79918	0.379918	29.8788	6.94056	0.077856	0.78	0.00361576	0.231408	0.0356013	0.0356013	0.0765321	0.55627
	628	26.1667	3.80458	0.380458	30.1623	6.94163	0.12972	0.78	0.0060244	0.385562	0.0593172	0.0593172	0.0750486	0.926831
	629	26.2083	3.81107	0.381107	30.1623	6.93843	0.155712	0.78	0.00723151	0.462817	0.0712026	0.0712026	0.0780153	1.11254
	630	26.25	3.81107	0.381107	30.2757	6.93971	0	0.78	0	0	0	0	0.0774218	0
	631	26.2917	3.82945	0.382945	30.4458	6.93928	0.44112	0.78	0.0204863	1.31112	0.201711	0.201711	0.0803883	3.15174
	632	26.3333	3.82621	0.382621	29.9922	6.93822	-0.077856	0.78	-0.00361576	-0.231408	-0.0356013	-0.0356013	0.0792016	-0.55627
	633	26.375	3.83486	0.383486	29.9638	6.93779	0.2076	0.78	0.00964127	0.617042	0.0949295	0.0949295	0.0783119	1.48327
	634	26.4167	3.84675	0.384675	30.0205	6.93928	0.285432	0.78	0.0132559	0.848379	0.13052	0.13052	0.078015	2.03937
	635	26.4583	3.84567	0.384567	29.6803	6.93865	-0.025944	0.78	-0.00120488	-0.0771124	-0.0118634	-0.0118634	0.078015	-0.185366
	636	26.5	3.85324	0.385324	30.1056	6.93907	0.181632	0.78	0.00843528	0.539858	0.0830551	0.0830551	0.0827612	1.29774
	637	26.5417	3.85864	0.385864	30.3891	6.93928	0.12972	0.78	0.0060244	0.385562	0.0593172	0.0593172	0.0800917	0.926831
	638	26.5833	3.86405	0.386405	29.7654	6.93779	0.129768	0.78	0.00602663	0.385704	0.0593392	0.0593392	0.0821683	0.927174
	639	26.625	3.87378	0.387378	29.9638	6.93928	0.23352	0.78	0.010845	0.694083	0.106782	0.106782	0.0827612	1.66847
	640	26.6667	3.87594	0.387594	29.9922	6.93865	0.051888	0.78	0.00240976	0.154225	0.0237269	0.0237269	0.0827615	0.370733
	641	26.7083	3.87919	0.387918	30.3324	6.93822	0.077856	0.78	0.00361576	0.231408	0.0356013	0.0356013	0.0854313	0.55627
	642	26.75	3.89108	0.389108	30.4174	6.93779	0.285432	0.78	0.0132559	0.848379	0.13052	0.13052	0.0827615	2.03937
	643	26.7917	3.90189	0.390189	29.7086	6.93715	0.259488	0.78	0.012051	0.771266	0.118656	0.118656	0.0848379	1.85401
	644	26.8333	3.89973	0.389973	30.4458	6.93822	-0.051912	0.78	-0.00241088	-0.154296	-0.0237379	-0.0237379	0.0800917	-0.370904
	645	26.875	3.90621	0.390621	30.4174	6.93822	0.155688	0.78	0.0072304	0.462746	0.0711916	0.0711916	0.0878043	1.11237
	646	26.9167	3.92027	0.392027	29.8221	6.93673	0.337344	0.78	0.0156668	1.00267	0.154258	0.154258	0.0889909	2.41028
	647	26.9583	3.92027	0.392027	29.5953	6.93822	0	0.78	0	0	0	0	0.0881009	0
1	648	27	3.92892	0.392892	30.1623	6.93886	0.207576	0.78	0.00964016	0.61697	0.0949185	0.0949185	0.0857276	1.4831
	649	27.0417	3.94189	0.394189	30.2473	6.93822	0.311376	0.78	0.0144608	0.925491	0.142383	0.142383	0.0851345	2.22474
	650	27.0833	3.94081	0.394081	29.9071	6.93822	-0.025944	0.78	-0.00120488	-0.0771124	-0.0118634	-0.0118634	0.0842447	-0.185366
	651	27.125	3.95379	0.395379	29.7654	6.93545	0.3114	0.78	0.0144619	0.925562	0.142394	0.142394	0.0878043	2.22491
	652	27.1667	3.95379	0.395379	29.8504	6.93481	0	0.78	0	0	0	0	0.0851342	0
	653	27.2083	3.97433	0.397433	30.304	6.93481	0.493008	0.78	0.0228961	1.46535	0.225438	0.225438	0.0883972	3.52247
	654	27.25	3.96892	0.396892	29.7937	6.93204	-0.129744	0.78	-0.00602552	-0.385633	-0.0593282	-0.0593282	0.0833547	-0.927003
	655	27.2917	3.97649	0.397649	29.5669	6.93417	0.181632	0.78	0.00843528	0.539858	0.0830551	0.0830551	0.0875074	1.29774
	656	27.3333	3.99595	0.399595	29.9922	6.93417	0.467064	0.78	0.0216912	1.38824	0.213575	0.213575	0.0857279	3.33711
	657	27.375	3.99271	0.399271	30.1056	6.93204	-0.077832	0.78	-0.00361464	-0.231337	-0.0355903	-0.0355903	0.0878043	-0.556099
	658	27.4167	3.9992	0.39992	30.4458	6.93247	0.155688	0.78	0.0072304	0.462746	0.0711916	0.0711916	0.088694	1.11237
	659	27.4583	4.01649	0.401649	30.3324	6.93311	0.415176	0.78	0.0192814	1.23401	0.189848	0.189848	0.0869142	2.96637
	660	27.5	4.01649	0.401649	29.9071	6.9329	0	0.78	0	0	0	0	0.0875074	0
	661	27.5417	4.03055	0.403055	30.4741	6.93162	0.33732	0.78	0.0156657	1.0026	0.154247	0.154247	0.0883974	2.4101
	662	27.5833	4.03488	0.403488	30.0772	6.93204	0.1038	0.78	0.00482064	0.308521	0.0474647	0.0474647	0.085431	0.741636
	663	27.625	4.04352	0.404353	30.1623	6.9329	0.2076	0.78	0.00964127	0.617042	0.0949295	0.0949295	0.0881009	1.48327
	664	27.6667	4.04785	0.404785	30.1623	6.93204	0.103776	0.78	0.00481952	0.308449	0.0474538	0.0474538	0.0866174	0.741465
	665	27.7083	4.05001	0.405001	30.4741	6.9297	0.051912	0.78	0.00241088	0.154296	0.0237379	0.0237379	0.088694	0.370904
	666	27.75	4.05434	0.405434	30.3324	6.93183	0.1038	0.78	0.00482064	0.308521	0.0474647	0.0474647	0.0922536	0.741636
	667	27.7917	4.07488	0.407488	30.4174	6.9297	0.493008	0.78	0.0228961	1.46535	0.225438	0.225438	0.0895838	3.52247
	668	27.8333	4.07272	0.407272	29.9355	6.93247	-0.051912	0.78	-0.00241088	-0.154296	-0.0237379	-0.0237379	0.0883974	-0.370904
	669	27.875	4.08893	0.408893	30.1056	6.93204	0.389232	0.78	0.0180766	1.1569	0.177985	0.177985	0.0907707	2.78101
	670	27.9167	4.09326	0.409326	29.737	6.93247	0.1038	0.78	0.00482064	0.308521	0.0474647	0.0474647	0.0881009	0.741636
	671	27.9583	4.10407	0.410407	29.6803	6.93013	0.259488	0.78	0.012051	0.771266	0.118656	0.118656	0.0934402	1.85401
1	672	28	4.11813	0.411813	30.219	6.93204	0.33732	0.78	0.0156657	1.0026	0.154247	0.154247	0.0898804	2.4101
	673	28.0417	4.11164	0.411164	29.5669	6.9297	-0.155688	0.78	-0.0072304	-0.462746	-0.0711916	-0.0711916	0.088694	-1.11237
	674	28.0833	4.11921	0.411921	29.5385	6.93055	0.181632	0.78	0.00843528	0.539858	0.0830551	0.0830551	0.0931436	1.29774
	675	28.125	4.1311	0.41311	30.304	6.93034	0.285432	0.78	0.0132559	0.848379	0.13052	0.13052	0.0898807	2.03937
	676	28.1667	4.14732	0.414732	29.5953	6.9297	0.389232	0.78	0.0180766	1.1569	0.177985	0.177985	0.0925505	2.78101
	677	28.2083	4.14516	0.414516	29.4819	6.93013	-0.051888	0.78	-0.00240976	-0.154225	-0.0237269	-0.0237269	0.0883974	-0.370733
	678	28.25	4.15813	0.415813	30.0772	6.92991	0.311376	0.78	0.0144608	0.925491	0.142383	0.142383	0.0907704	2.22474
	679	28.2917	4.1657	0.41657	29.8788	6.92864	0.181632	0.78	0.00843528	0.539858	0.0830551	0.0830551	0.0907704	1.29774
	680	28.3333	4.17543	0.417543	30.2473	6.92949	0.233544	0.78	0.0108462	0.694154	0.106793	0.106793	0.0881009	1.66864
	681	28.375	4.18732	0.418732	30.2757	6.92821	0.285432	0.78	0.0132559	0.848379	0.13052	0.13052	0.0892872	2.03937
	682	28.4167	4.18084	0.418083	29.5102	6.92757	-0.155688	0.78	-0.0072304	-0.462746	-0.0711916	-0.0711916	0.0881009	-1.11237
	683	28.4583	4.2003	0.42003	30.304	6.92672	0.467064	0.78	0.0216912	1.38824	0.213575	0.213575	0.0916602	3.33711
	684	28.5	4.19381	0.419381	30.219	6.92821	-0.155688	0.78	-0.0072304	-0.462746	-0.0711916	-0.0711916	0.091957	-1.11237
	685	28.5417	4.21976	0.421976	30.0205	6.92714	0.622752	0.78	0.0289216	1.85098	0.284766	0.284766	0.0937368	4.44948
	686	28.5833	4.23057	0.423057	30.4458	6.92736	0.259488	0.78	0.012051	0.771266	0.118656	0.118656	0.0881009	1.85401
	687	28.625	4.24138	0.424138	29.5953	6.92821	0.259488	0.78	0.012051	0.771266	0.118656	0.118656	0.091957	1.85401
	688	28.6667	4.23273	0.423273	30.1056	6.92651	-0.2076	0.78	-0.00964127	-0.617042	-0.0949295	-0.0949295	0.0913639	-1.48327
	689	28.7083	4.23922	0.423922	29.9638	6.928	0.155688	0.78	0.0072304	0.462746	0.0711916	0.0711916	0.0943303	1.11237
	690	28.75	4.24895	0.424895	30.5025	6.92587	0.233544	0.78	0.0108462	0.694154	0.106793	0.106793	0.0940334	1.66864
	691	28.7917	4.26084	0.426084	30.0205	6.92842	0.285432	0.78	0.0132559	0.848379	0.13052	0.13052	0.0943303	2.03937
	692	28.8333	4.26408	0.426408	29.7654	6.92864	0.077832	0.78	0.00361464	0.231337	0.0355903	0.0355903	0.0922536	0.556099
	693	28.875	4.27598	0.427598	30.1056	6.92587	0.285432	0.78	0.0132559	0.848379	0.13052	0.13052	0.0946268	2.03937
	694	28.9167	4.27814	0.427814	30.4741	6.92736	0.051912	0.78	0.00241088	0.154296	0.0237379	0.0237379	0.0934405	0.370904
	695	28.9583	4.28787	0.428787	29.6236	6.92395	0.23352	0.78	0.010845	0.694083	0.106782	0.106782	0.0955166	1.66847
1	696	29	4.28895	0.428895	30.1906	6.9248	0.025968	0.78	0.001206	0.0771837	0.0118744	0.0118744	0.0949237	0.185538
	697	29.0417	4.31598	0.431598	30.2473	6.92693	0.648696	0.78	0.0301265	1.92809	0.29663	0.29663	0.0978898	4.63484
	698	29.0833	4.31598	0.431598	29.6236	6.92416	0	0.78	0	0	0	0	0.0928471	0
	699	29.125	4.31598	0.431598	30.1623	6.92438	0	0.78	0	0	0	0	0.0972964	0
	700	29.1667	4.33544	0.433544	29.5102	6.92331	0.467064	0.78	0.0216912	1.38824	0.213575	0.213575	0.0996696	3.33711
	701	29.2083	4.33869	0.433869	30.2473	6.92459	0.077856	0.78	0.00361576	0.231408	0.0356013	0.0356013	0.099373	0.55627
	702	29.25	4.34193	0.434193	29.8788	6.92459	0.077832	0.78	0.00361464	0.231337	0.0355903	0.0355903	0.0961101	0.556099
	703	29.2917	4.35599	0.435599	30.2757	6.92416	0.337344	0.78	0.0156668	1.00267	0.154258	0.154258	0.0978898	2.41028
	704	29.3333	4.35923	0.435923	29.3968	6.92438	0.077832	0.78	0.00361464	0.231337	0.0355903	0.0355903	0.0975933	0.556099
	705	29.375	4.37112	0.437112	29.4251	6.9231	0.285432	0.78	0.0132559	0.848379	0.13052	0.13052	0.0975933	2.03937
	706	29.4167	4.38626	0.438626	29.5953	6.92331	0.363288	0.78	0.0168717	1.07979	0.166121	0.166121	0.0967032	2.59564
	707	29.4583	4.38085	0.438085	30.2473	6.92416	-0.129744	0.78	-0.00602552	-0.385633	-0.0593282	-0.0593282	0.0958132	-0.927003
	708	29.5	4.39707	0.439707	29.3968	6.92331	0.389232	0.78	0.0180766	1.1569	0.177985	0.177985	0.099373	2.78101
	709	29.5417	4.40356	0.440356	29.5953	6.92331	0.155688	0.78	0.0072304	0.462746	0.0711916	0.0711916	0.0969998	1.11237
	710	29.5833	4.41005	0.441005	30.0772	6.9231	0.155688	0.78	0.0072304	0.462746	0.0711916	0.0711916	0.0978896	1.11237
	711	29.625	4.43383	0.443383	29.7654	6.92523	0.570864	0.78	0.0265118	1.69676	0.26104	0.26104	0.100559	4.07874
	712	29.6667	4.43167	0.443167	29.9922	6.92438	-0.051912	0.78	-0.00241088	-0.154296	-0.0237379	-0.0237379	0.09522	-0.370904
	713	29.7083	4.4414	0.44414	29.7086	6.92395	0.233544	0.78	0.0108462	0.694154	0.106793	0.106793	0.0996696	1.66864
	714	29.75	4.45113	0.445113	30.1339	6.9248	0.233544	0.78	0.0108462	0.694154	0.106793	0.106793	0.101153	1.66864
	715	29.7917	4.44681	0.444681	30.3324	6.92416	-0.1038	0.78	-0.00482064	-0.308521	-0.0474647	-0.0474647	0.101746	-0.741636
	716	29.8333	4.46843	0.446843	29.4535	6.92331	0.518976	0.78	0.0241021	1.54253	0.237313	0.237313	0.103229	3.70801
	717	29.875	4.46951	0.446951	30.0489	6.92374	0.025944	0.78	0.00120488	0.0771124	0.0118634	0.0118634	0.0967032	0.185366
	718	29.9167	4.476	0.4476	29.3401	6.9231	0.155688	0.78	0.0072304	0.462746	0.0711916	0.0711916	0.099373	1.11237
	719	29.9583	4.48897	0.448897	29.737	6.9248	0.311376	0.78	0.0144608	0.925491	0.142383	0.142383	0.100559	2.22474
1	720	30	4.48681	0.448681	30.1339	6.92565	-0.051888	0.78	-0.00240976	-0.154225	-0.0237269	-0.0237269	0.102933	-0.370733
	721	30.0417	4.50086	0.450086	29.7086	6.92331	0.33732	0.78	0.0156657	1.0026	0.154247	0.154247	0.105602	2.4101
	722	30.0833	4.50843	0.450843	29.6803	6.92374	0.181656	0.78	0.00843639	0.539929	0.083066	0.083066	0.099373	1.29791
	723	30.125	4.51492	0.451492	30.1056	6.9248	0.155664	0.78	0.00722928	0.462674	0.0711806	0.0711806	0.100263	1.1122
	724	30.1667	4.53546	0.453546	30.1056	6.92246	0.493032	0.78	0.0228972	1.46542	0.225449	0.225449	0.100263	3.52264
	725	30.2083	4.53546	0.453546	30.0205	6.92118	0	0.78	0	0	0	0	0.0955166	0
	726	30.25	4.54087	0.454087	30.0772	6.92438	0.129744	0.78	0.00602552	0.385633	0.0593282	0.0593282	0.0981864	0.927003
	727	30.2917	4.56574	0.456574	29.3968	6.92395	0.596808	0.78	0.0277167	1.77387	0.272903	0.272903	0.0961098	4.26411
	728	30.3333	4.57439	0.457439	29.5385	6.92139	0.2076	0.78	0.00964127	0.617042	0.0949295	0.0949295	0.0940337	1.48327
	729	30.375	4.57655	0.457655	29.7086	6.92161	0.051888	0.78	0.00240976	0.154225	0.0237269	0.0237269	0.086914	0.370733
	730	30.4167	4.58195	0.458195	29.9638	6.92246	0.12972	0.78	0.0060244	0.385562	0.0593172	0.0593172	0.0904738	0.926831
	731	30.4583	4.59276	0.459276	30.219	6.92246	0.259512	0.78	0.0120522	0.771338	0.118667	0.118667	0.0901775	1.85418
	732	30.5	4.59709	0.459709	29.9922	6.92374	0.103776	0.78	0.00481952	0.308449	0.0474538	0.0474538	0.0842444	0.741465
	733	30.5417	4.60898	0.460898	29.6236	6.92139	0.285432	0.78	0.0132559	0.848379	0.13052	0.13052	0.0869142	2.03937
	734	30.5833	4.61655	0.461655	29.8221	6.92161	0.181656	0.78	0.00843639	0.539929	0.083066	0.083066	0.0812783	1.29791
	735	30.625	4.62628	0.462628	30.2757	6.92246	0.23352	0.78	0.010845	0.694083	0.106782	0.106782	0.084541	1.66847
	736	30.6667	4.63385	0.463385	29.9638	6.92182	0.181656	0.78	0.00843639	0.539929	0.083066	0.083066	0.0824646	1.29791
	737	30.7083	4.64574	0.464574	29.4819	6.92182	0.285432	0.78	0.0132559	0.848379	0.13052	0.13052	0.0800914	2.03937
	738	30.75	4.65439	0.465439	29.4819	6.92246	0.207576	0.78	0.00964016	0.61697	0.0949185	0.0949185	0.073862	1.4831
	739	30.7917	4.67061	0.467061	29.7937	6.92246	0.389208	0.78	0.0180754	1.15683	0.177974	0.177974	0.0744554	2.78084
	740	30.8333	4.67926	0.467926	29.7937	6.91969	0.2076	0.78	0.00964127	0.617042	0.0949295	0.0949295	0.0685232	1.48327
	741	30.875	4.69764	0.469764	29.4251	6.91863	0.44112	0.78	0.0204863	1.31112	0.201711	0.201711	0.0658531	3.15174
	742	30.9167	4.68899	0.468899	29.4535	6.91863	-0.207576	0.78	-0.00964016	-0.61697	-0.0949185	-0.0949185	0.0640733	-1.4831
	743	30.9583	4.69872	0.469872	29.7086	6.92267	0.23352	0.78	0.010845	0.694083	0.106782	0.106782	0.0700058	1.66847
1	744	31	4.71169	0.471169	30.219	6.91969	0.3114	0.78	0.0144619	0.925562	0.142394	0.142394	0.0622935	2.22491
	745	31.0417	4.71494	0.471494	29.9071	6.9182	0.077832	0.78	0.00361464	0.231337	0.0355903	0.0355903	0.0614035	0.556099
	746	31.0833	4.72359	0.472359	30.1056	6.91714	0.207576	0.78	0.00964016	0.61697	0.0949185	0.0949185	0.0619969	1.4831
	747	31.125	4.73548	0.473548	29.6803	6.91927	0.285432	0.78	0.0132559	0.848379	0.13052	0.13052	0.0605137	2.03937
	748	31.1667	4.74305	0.474305	29.4819	6.91841	0.181656	0.78	0.00843639	0.539929	0.083066	0.083066	0.0560641	1.29791
	749	31.2083	4.75062	0.475062	29.255	6.9182	0.181632	0.78	0.00843528	0.539858	0.0830551	0.0830551	0.0554706	1.29774
	750	31.25	4.76035	0.476035	29.7654	6.9182	0.23352	0.78	0.010845	0.694083	0.106782	0.106782	0.0522079	1.66847
	751	31.2917	4.77656	0.477656	29.9355	6.91692	0.389232	0.78	0.0180766	1.1569	0.177985	0.177985	0.0513182	2.78101
	752	31.3333	4.78089	0.478089	29.8221	6.91714	0.1038	0.78	0.00482064	0.308521	0.0474647	0.0474647	0.0471651	0.741636
	753	31.375	4.79495	0.479495	29.4251	6.9182	0.33732	0.78	0.0156657	1.0026	0.154247	0.154247	0.0489449	2.4101
	754	31.4167	4.81008	0.481008	29.6236	6.91777	0.363288	0.78	0.0168717	1.07979	0.166121	0.166121	0.0415292	2.59564
	755	31.4583	4.82198	0.482198	29.8504	6.91799	0.285432	0.78	0.0132559	0.848379	0.13052	0.13052	0.0397491	2.03937
	756	31.5	4.82306	0.482306	29.4251	6.91884	0.025944	0.78	0.00120488	0.0771124	0.0118634	0.0118634	0.0364861	0.185366
	757	31.5417	4.82089	0.482089	30.1623	6.91714	-0.051888	0.78	-0.00240976	-0.154225	-0.0237269	-0.0237269	0.0364861	-0.370733
	758	31.5833	4.83171	0.483171	29.6803	6.91607	0.259488	0.78	0.012051	0.771266	0.118656	0.118656	0.0385625	1.85401
	759	31.625	4.84252	0.484252	29.737	6.91969	0.259464	0.78	0.0120499	0.771195	0.118645	0.118645	0.0370793	1.85383
	760	31.6667	4.86414	0.486414	30.1056	6.91543	0.518976	0.78	0.0241021	1.54253	0.237313	0.237313	0.0329265	3.70801
	761	31.7083	4.87171	0.487171	29.4819	6.91841	0.181632	0.78	0.00843528	0.539858	0.0830551	0.0830551	0.0269937	1.29774
	762	31.75	4.86306	0.486306	29.9071	6.91841	-0.207576	0.78	-0.00964016	-0.61697	-0.0949185	-0.0949185	0.0275872	-1.4831
	763	31.7917	4.87387	0.487387	29.7086	6.9165	0.259464	0.78	0.0120499	0.771195	0.118645	0.118645	0.0299601	1.85383
	764	31.8333	4.88036	0.488036	29.8504	6.91841	0.155712	0.78	0.00723151	0.462817	0.0712026	0.0712026	0.0264008	1.11254
	765	31.875	4.8836	0.48836	29.8788	6.91458	0.077832	0.78	0.00361464	0.231337	0.0355903	0.0355903	0.0258074	0.556099
	766	31.9167	4.89333	0.489333	29.4535	6.91607	0.233544	0.78	0.0108462	0.694154	0.106793	0.106793	0.0255108	1.66864
	767	31.9583	4.89117	0.489117	30.304	6.91777	-0.051912	0.78	-0.00241088	-0.154296	-0.0237379	-0.0237379	0.0252139	-0.370904
1	768	32	4.90847	0.490847	29.4251	6.91777	0.4152	0.78	0.0192825	1.23408	0.189859	0.189859	0.026994	2.96655
	769	32.0417	4.89117	0.489117	29.652	6.91714	-0.4152	0.78	-0.0192825	-1.23408	-0.189859	-0.189859	0.0210609	-2.96655
	770	32.0833	4.90631	0.490631	29.7937	6.91607	0.363288	0.78	0.0168717	1.07979	0.166121	0.166121	0.026104	2.59564
	771	32.125	4.91063	0.491063	30.0205	6.91692	0.1038	0.78	0.00482064	0.308521	0.0474647	0.0474647	0.0225444	0.741636
	772	32.1667	4.89982	0.489982	29.4535	6.9165	-0.259488	0.78	-0.012051	-0.771266	-0.118656	-0.118656	0.0219509	-1.85401
	773	32.2083	4.91387	0.491387	29.4819	6.91586	0.33732	0.78	0.0156657	1.0026	0.154247	0.154247	0.0278837	2.4101
	774	32.25	4.90523	0.490523	29.7937	6.91415	-0.207576	0.78	-0.00964016	-0.61697	-0.0949185	-0.0949185	0.0225444	-1.4831
	775	32.2917	4.92469	0.492469	30.0772	6.91543	0.467064	0.78	0.0216912	1.38824	0.213575	0.213575	0.0275872	3.33711
	776	32.3333	4.92685	0.492685	30.0205	6.91501	0.051888	0.78	0.00240976	0.154225	0.0237269	0.0237269	0.022841	0.370733
	777	32.375	4.92577	0.492577	29.9355	6.91564	-0.025944	0.78	-0.00120488	-0.0771124	-0.0118634	-0.0118634	0.0275872	-0.185366
	778	32.4167	4.91496	0.491496	29.9355	6.91564	-0.259488	0.78	-0.012051	-0.771266	-0.118656	-0.118656	0.0275872	-1.85401
	779	32.4583	4.92577	0.492577	30.3607	6.91437	0.259488	0.78	0.012051	0.771266	0.118656	0.118656	0.0258074	1.85401
	780	32.5	4.92036	0.492036	30.0205	6.91607	-0.12972	0.78	-0.0060244	-0.385562	-0.0593172	-0.0593172	0.0243242	-0.926831
	781	32.5417	4.91928	0.491928	29.9355	6.91437	-0.025968	0.78	-0.001206	-0.0771837	-0.0118744	-0.0118744	0.0258071	-0.185538
	782	32.5833	4.93117	0.493117	29.9638	6.91415	0.285432	0.78	0.0132559	0.848379	0.13052	0.13052	0.029367	2.03937
	783	32.625	4.94415	0.494415	30.1906	6.91415	0.311376	0.78	0.0144608	0.925491	0.142383	0.142383	0.0281803	2.22474
	784	32.6667	4.92577	0.492577	29.652	6.91564	-0.44112	0.78	-0.0204863	-1.31112	-0.201711	-0.201711	0.0201714	-3.15174
	785	32.7083	4.9355	0.49355	29.9922	6.91458	0.233544	0.78	0.0108462	0.694154	0.106793	0.106793	0.026104	1.66864
	786	32.75	4.9409	0.49409	29.9638	6.91437	0.129744	0.78	0.00602552	0.385633	0.0593282	0.0593282	0.0287738	0.927003
	787	32.7917	4.94415	0.494415	29.9071	6.91415	0.077832	0.78	0.00361464	0.231337	0.0355903	0.0355903	0.0240273	0.556099
	788	32.8333	4.93982	0.493982	30.5592	6.91564	-0.1038	0.78	-0.00482064	-0.308521	-0.0474647	-0.0474647	0.0231375	-0.741636
	789	32.875	4.94523	0.494523	30.304	6.91458	0.129744	0.78	0.00602552	0.385633	0.0593282	0.0593282	0.027884	0.927003
	790	32.9167	4.9409	0.49409	30.4174	6.91501	-0.103776	0.78	-0.00481952	-0.308449	-0.0474538	-0.0474538	0.0231378	-0.741465
	791	32.9583	4.94739	0.494739	30.219	6.91415	0.155688	0.78	0.0072304	0.462746	0.0711916	0.0711916	0.0255105	1.11237
1	792	33	4.94847	0.494847	30.4458	6.91437	0.025944	0.78	0.00120488	0.0771124	0.0118634	0.0118634	0.0266971	0.185366
	793	33.0417	4.95929	0.495929	30.0772	6.91522	0.259488	0.78	0.012051	0.771266	0.118656	0.118656	0.0246208	1.85401
	794	33.0833	4.94631	0.494631	29.8221	6.91501	-0.311376	0.78	-0.0144608	-0.925491	-0.142383	-0.142383	0.0213578	-2.22474
	795	33.125	4.95496	0.495496	30.3607	6.91309	0.207576	0.78	0.00964016	0.61697	0.0949185	0.0949185	0.0269937	1.4831
	796	33.1667	4.95496	0.495496	30.3324	6.91564	0	0.78	0	0	0	0	0.0252142	0
	797	33.2083	4.95604	0.495604	30.5875	6.91245	0.025944	0.78	0.00120488	0.0771124	0.0118634	0.0118634	0.0225444	0.185366
	798	33.25	4.96145	0.496145	30.3324	6.91437	0.129744	0.78	0.00602552	0.385633	0.0593282	0.0593282	0.0240276	0.927003
	799	33.2917	4.96685	0.496685	30.7009	6.91501	0.129744	0.78	0.00602552	0.385633	0.0593282	0.0593282	0.0219512	0.927003
	800	33.3333	4.96253	0.496253	30.8143	6.91522	-0.1038	0.78	-0.00482064	-0.308521	-0.0474647	-0.0474647	0.0210612	-0.741636
	801	33.375	4.96253	0.496253	30.2473	6.91607	0	0.78	0	0	0	0	0.0255108	0
	802	33.4167	4.97226	0.497226	30.5308	6.91394	0.233544	0.78	0.0108462	0.694154	0.106793	0.106793	0.0231378	1.66864
	803	33.4583	4.97226	0.497226	30.8711	6.91266	0	0.78	0	0	0	0	0.0231375	0
	804	33.5	4.9701	0.49701	30.7009	6.91202	-0.051888	0.78	-0.00240976	-0.154225	-0.0237269	-0.0237269	0.0198746	-0.370733
	805	33.5417	4.97442	0.497442	31.2113	6.91394	0.1038	0.78	0.00482064	0.308521	0.0474647	0.0474647	0.0243242	0.741636
	806	33.5833	4.97658	0.497658	31.0979	6.91415	0.051888	0.78	0.00240976	0.154225	0.0237269	0.0237269	0.0225441	0.370733
	807	33.625	4.98523	0.498523	31.2963	6.91564	0.207576	0.78	0.00964016	0.61697	0.0949185	0.0949185	0.0207643	1.4831
	808	33.6667	4.98956	0.498956	30.7009	6.91394	0.1038	0.78	0.00482064	0.308521	0.0474647	0.0474647	0.0183914	0.741636
	809	33.7083	4.98523	0.498523	30.1339	6.91309	-0.1038	0.78	-0.00482064	-0.308521	-0.0474647	-0.0474647	0.0201711	-0.741636
	810	33.75	4.98631	0.498631	30.3324	6.91415	0.025944	0.78	0.00120488	0.0771124	0.0118634	0.0118634	0.0177982	0.185366
	811	33.7917	4.98848	0.498848	30.3607	6.91288	0.051912	0.78	0.00241088	0.154296	0.0237379	0.0237379	0.0175016	0.370904
	812	33.8333	4.99064	0.499064	30.7576	6.91266	0.051888	0.78	0.00240976	0.154225	0.0237269	0.0237269	0.0180948	0.370733
	813	33.875	5.00145	0.500145	29.9355	6.91309	0.259488	0.78	0.012051	0.771266	0.118656	0.118656	0.0186882	1.85401
	814	33.9167	4.99604	0.499604	30.3324	6.91288	-0.129744	0.78	-0.00602552	-0.385633	-0.0593282	-0.0593282	0.0136452	-0.927003
	815	33.9583	5.00578	0.500578	29.7086	6.91288	0.233544	0.78	0.0108462	0.694154	0.106793	0.106793	0.0166116	1.66864
1	816	34	5.00794	0.500794	29.6803	6.91245	0.051888	0.78	0.00240976	0.154225	0.0237269	0.0237269	0.0177979	0.370733
	817	34.0417	5.0274	0.50274	29.9638	6.91266	0.467064	0.78	0.0216912	1.38824	0.213575	0.213575	0.0133486	3.33711
	818	34.0833	5.02632	0.502632	29.652	6.91245	-0.025944	0.78	-0.00120488	-0.0771124	-0.0118634	-0.0118634	0.00741602	-0.185366
	819	34.125	5.00902	0.500902	29.8221	6.9116	-0.415176	0.78	-0.0192814	-1.23401	-0.189848	-0.189848	0.0103822	-2.96637
	820	34.1667	5.01443	0.501443	29.652	6.91245	0.129744	0.78	0.00602552	0.385633	0.0593282	0.0593282	0.0142386	0.927003
	821	34.2083	5.01443	0.501443	29.8221	6.91266	0	0.78	0	0	0	0	0.0136452	0
	822	34.25	5.02632	0.502632	29.9355	6.91224	0.285432	0.78	0.0132559	0.848379	0.13052	0.13052	0.013052	2.03937
	823	34.2917	5.03389	0.503389	30.219	6.91245	0.181632	0.78	0.00843528	0.539858	0.0830551	0.0830551	0.00800919	1.29774
	824	34.3333	5.01767	0.501767	30.3607	6.90989	-0.389208	0.78	-0.0180754	-1.15683	-0.177974	-0.177974	0.00593282	-2.78084
	825	34.375	5.02091	0.502091	29.7086	6.91117	0.077832	0.78	0.00361464	0.231337	0.0355903	0.0355903	-0.00178006	0.556099
	826	34.4167	5.04037	0.504037	29.8504	6.91202	0.467088	0.78	0.0216923	1.38831	0.213586	0.213586	-0.00254511	3.33728
	827	34.4583	5.02848	0.502848	30.5025	6.91202	-0.285456	0.78	-0.013257	-0.84845	-0.130531	-0.130531	-0.00776005	-2.03954
	828	34.5	5.02848	0.502848	30.5875	6.91202	0	0.78	0	0	0	0	-0.00437207	0
	829	34.5417	5.04146	0.504146	30.4741	6.91394	0.3114	0.78	0.0144619	0.925562	0.142394	0.142394	-0.00424736	2.22491
	830	34.5833	5.02956	0.502956	30.5592	6.91245	-0.285432	0.78	-0.0132559	-0.848379	-0.13052	-0.13052	-0.0076825	-2.03937
	831	34.625	5.03389	0.503389	30.1339	6.91266	0.103776	0.78	0.00481952	0.308449	0.0474538	0.0474538	-0.0042948	0.741465
	832	34.6667	5.0447	0.50447	29.8504	6.91096	0.259488	0.78	0.012051	0.771266	0.118656	0.118656	-0.00535643	1.85401
	833	34.7083	5.03821	0.503821	30.304	6.91288	-0.155688	0.78	-0.0072304	-0.462746	-0.0711916	-0.0711916	-0.00819813	-1.11237
	834	34.75	5.03713	0.503713	30.3607	6.91288	-0.025944	0.78	-0.00120488	-0.0771124	-0.0118634	-0.0118634	-0.00629363	-0.185366
	835	34.7917	5.0447	0.50447	30.6442	6.91266	0.181632	0.78	0.00843528	0.539858	0.0830551	0.0830551	-0.00587233	1.29774
	836	34.8333	5.04686	0.504686	30.7009	6.91352	0.051912	0.78	0.00241088	0.154296	0.0237379	0.0237379	-0.007824	0.370904
	837	34.875	5.03713	0.503713	30.219	6.91352	-0.233544	0.78	-0.0108462	-0.694154	-0.106793	-0.106793	-0.00829274	-1.66864
	838	34.9167	5.04362	0.504362	30.5875	6.91096	0.155688	0.78	0.0072304	0.462746	0.0711916	0.0711916	-0.0054982	1.11237
	839	34.9583	5.04146	0.504146	30.3607	6.91245	-0.051888	0.78	-0.00240976	-0.154225	-0.0237269	-0.0237269	-0.00715328	-0.370733
1	840	35	5.04362	0.504362	29.9922	6.91245	0.051888	0.78	0.00240976	0.154225	0.0237269	0.0237269	-0.0064354	0.370733
	841	35.0417	5.05551	0.505551	29.9355	6.91011	0.285432	0.78	0.0132559	0.848379	0.13052	0.13052	-0.00690386	2.03937
	842	35.0833	5.04686	0.504686	30.3891	6.91139	-0.207576	0.78	-0.00964016	-0.61697	-0.0949185	-0.0949185	-0.0100421	-1.4831
	843	35.125	5.05659	0.505659	30.0489	6.91096	0.23352	0.78	0.010845	0.694083	0.106782	0.106782	-0.00754447	1.66847
	844	35.1667	5.0447	0.50447	30.4741	6.91202	-0.285432	0.78	-0.0132559	-0.848379	-0.13052	-0.13052	-0.0100893	-2.03937
	845	35.2083	5.05875	0.505875	30.2473	6.91096	0.337344	0.78	0.0156668	1.00267	0.154258	0.154258	-0.00670161	2.41028
	846	35.25	5.05659	0.505659	29.7086	6.91117	-0.051912	0.78	-0.00241088	-0.154296	-0.0237379	-0.0237379	-0.0104333	-0.370904
	847	35.2917	5.05227	0.505227	29.9071	6.91139	-0.1038	0.78	-0.00482064	-0.308521	-0.0474647	-0.0474647	-0.00971518	-0.741636
	848	35.3333	5.05227	0.505227	30.5308	6.91011	0	0.78	0	0	0	0	-0.00840385	0
	849	35.375	5.06308	0.506308	29.9922	6.90989	0.259488	0.78	0.012051	0.771266	0.118656	0.118656	-0.00827914	1.85401
	850	35.4167	5.0501	0.50501	30.1339	6.90968	-0.311376	0.78	-0.0144608	-0.925491	-0.142383	-0.142383	-0.0111208	-2.22474
	851	35.4583	5.0501	0.50501	30.4741	6.91075	0	0.78	0	0	0	0	-0.00743655	0
	852	35.5	5.05443	0.505443	30.6159	6.90947	0.1038	0.78	0.00482064	0.308521	0.0474647	0.0474647	-0.00731184	0.741636
	853	35.5417	5.05875	0.505875	30.1906	6.91096	0.1038	0.78	0.00482064	0.308521	0.0474647	0.0474647	-0.00837375	0.741636
	854	35.5833	5.05119	0.505119	30.0772	6.90947	-0.181656	0.78	-0.00843639	-0.539929	-0.083066	-0.083066	-0.00943566	-1.29791
	855	35.625	5.05659	0.505659	30.6442	6.90989	0.129744	0.78	0.00602552	0.385633	0.0593282	0.0593282	-0.00723429	0.927003
	856	35.6667	5.07065	0.507065	30.5025	6.91096	0.33732	0.78	0.0156657	1.0026	0.154247	0.154247	-0.00859279	2.4101
	857	35.7083	5.05659	0.505659	30.7293	6.91053	-0.33732	0.78	-0.0156657	-1.0026	-0.154247	-0.154247	-0.0123242	-2.4101
	858	35.75	5.05443	0.505443	30.1906	6.91139	-0.051888	0.78	-0.00240976	-0.154225	-0.0237269	-0.0237269	-0.00834337	-0.370733
	859	35.7917	5.06416	0.506416	30.5025	6.91053	0.23352	0.78	0.010845	0.694083	0.106782	0.106782	-0.00762549	1.66847
	860	35.8333	5.06092	0.506092	29.8504	6.91096	-0.077832	0.78	-0.00361464	-0.231337	-0.0355903	-0.0355903	-0.0101703	-0.556099
	861	35.875	5.06416	0.506416	30.1623	6.90819	0.077832	0.78	0.00361464	0.231337	0.0355903	0.0355903	-0.00915586	0.556099
	862	35.9167	5.062	0.5062	29.6803	6.9116	-0.051888	0.78	-0.00240976	-0.154225	-0.0237269	-0.0237269	-0.0099209	-0.370733
	863	35.9583	5.05551	0.505551	30.4741	6.91139	-0.155688	0.78	-0.0072304	-0.462746	-0.0711916	-0.0711916	-0.00920302	-1.11237
1	864	36	5.05551	0.505551	29.652	6.91053	0	0.78	0	0	0	0	-0.00729852	0
	865	36.0417	5.01118	0.501118	30.8994	6.90074	-1.0639	0.78	-0.049409	-3.16218	-0.486489	-0.486489	-0.00717381	-7.60139
	866	36.0833	5.01164	0.501164		6.90074	0.0109091	0.78	0.000506636	0.0324247	0.00498841	0.00498841	0.00511312	0.0779439
	867	36.125	5.01209	0.501209		6.90074	0.0109091	0.78	0.000506636	0.0324247	0.00498841	0.00498841	0.00511312	0.0779439
	868	36.1667	5.01254	0.501254		6.90074	0.0109091	0.78	0.000506636	0.0324247	0.00498841	0.00498841	0.00511312	0.0779439
	869	36.2083	5.013	0.5013		6.90074	0.0109091	0.78	0.000506636	0.0324247	0.00498841	0.00498841	0.00511312	0.0779439
	870	36.25	5.01345	0.501345		6.90074	0.0109091	0.78	0.000506636	0.0324247	0.00498841	0.00498841	0.00511312	0.0779439
	871	36.2917	5.01391	0.501391		6.90074	0.0109091	0.78	0.000506636	0.0324247	0.00498841	0.00498841	0.00511312	0.0779439
	872	36.3333	5.01436	0.501436		6.90074	0.0109091	0.78	0.000506636	0.0324247	0.00498841	0.00498841	0.00511312	0.0779439
	873	36.375	5.01482	0.501482		6.90074	0.0109091	0.78	0.000506636	0.0324247	0.00498841	0.00498841	0.00511312	0.0779439
	874	36.4167	5.01527	0.501527		6.90074	0.0109091	0.78	0.000506636	0.0324247	0.00498841	0.00498841	0.00511312	0.0779439
	875	36.4583	5.01573	0.501573		6.90074	0.0109091	0.78	0.000506636	0.0324247	0.00498841	0.00498841	0.00511312	0.0779439
	876	36.5	5.01618	0.501618		6.90074	0.0109091	0.78	0.000506636	0.0324247	0.00498841	0.00498841	0.00511312	0.0779439
	877	36.5417	5.01664	0.501664		6.90074	0.0109091	0.78	0.000506636	0.0324247	0.00498841	0.00498841	0.00511312	0.0779439
	878	36.5833	5.01709	0.501709		6.90074	0.0109091	0.78	0.000506636	0.0324247	0.00498841	0.00498841	0.00511312	0.0779439
	879	36.625	5.01754	0.501754		6.90074	0.0109091	0.78	0.000506636	0.0324247	0.00498841	0.00498841	0.00511312	0.0779439
	880	36.6667	5.018	0.5018		6.90074	0.0109091	0.78	0.000506636	0.0324247	0.00498841	0.00498841	0.00511312	0.0779439
	881	36.7083	5.01845	0.501845		6.90074	0.0109091	0.78	0.000506636	0.0324247	0.00498841	0.00498841	0.00511312	0.0779439
	882	36.75	5.01891	0.501891		6.90074	0.0109091	0.78	0.000506636	0.0324247	0.00498841	0.00498841	0.00511312	0.0779439
	883	36.7917	5.01936	0.501936		6.90074	0.0109091	0.78	0.000506636	0.0324247	0.00498841	0.00498841	0.00511312	0.0779439
	884	36.8333	5.01982	0.501982		6.90074	0.0109091	0.78	0.000506636	0.0324247	0.00498841	0.00498841	0.00511312	0.0779439
	885	36.875	5.02027	0.502027		6.90074	0.0109091	0.78	0.000506636	0.0324247	0.00498841	0.00498841	0.00511312	0.0779439
	886	36.9167	5.02073	0.502073		6.90074	0.0109091	0.78	0.000506636	0.0324247	0.00498841	0.00498841	0.00511312	0.0779439
	887	36.9583	5.02118	0.502118		6.90074	0.0109091	0.78	0.000506636	0.0324247	0.00498841	0.00498841	0.00511312	0.0779439
1	888	37	5.02164	0.502164		6.90074	0.0109091	0.78	0.000506636	0.0324247	0.00498841	0.00498841	0.00511312	0.0779439
	889	37.0417	5.02209	0.502209		6.90074	0.0109091	0.78	0.000506636	0.0324247	0.00498841	0.00498841	0.00511312	0.0779439
	890	37.0833	5.02254	0.502254		6.90074	0.0109091	0.78	0.000506636	0.0324247	0.00498841	0.00498841	0.00511312	0.0779439
	891	37.125	5.023	0.5023		6.90074	0.0109091	0.78	0.000506636	0.0324247	0.00498841	0.00498841	0.00511312	0.0779439
	892	37.1667	5.02345	0.502345		6.90074	0.0109091	0.78	0.000506636	0.0324247	0.00498841	0.00498841	0.00511312	0.0779439
	893	37.2083	5.02391	0.502391		6.90074	0.0109091	0.78	0.000506636	0.0324247	0.00498841	0.00498841	0.00511312	0.0779439
	894	37.25	5.02436	0.502436		6.90074	0.0109091	0.78	0.000506636	0.0324247	0.00498841	0.00498841	0.00511312	0.0779439
	895	37.2917	5.02482	0.502482		6.90074	0.0109091	0.78	0.000506636	0.0324247	0.00498841	0.00498841	0.00511312	0.0779439
	896	37.3333	5.02527	0.502527		6.90074	0.0109091	0.78	0.000506636	0.0324247	0.00498841	0.00498841	0.00511312	0.0779439
	897	37.375	5.02573	0.502573		6.90074	0.0109091	0.78	0.000506636	0.0324247	0.00498841	0.00498841	0.00511312	0.0779439
	898	37.4167	5.02618	0.502618		6.90074	0.0109091	0.78	0.000506636	0.0324247	0.00498841	0.00498841	0.00511312	0.0779439
	899	37.4583	5.02664	0.502664		6.90074	0.0109091	0.78	0.000506636	0.0324247	0.00498841	0.00498841	0.00511312	0.0779439
	900	37.5	5.02709	0.502709		6.90074	0.0109091	0.78	0.000506636	0.0324247	0.00498841	0.00498841	0.00511312	0.0779439
	901	37.5417	5.02754	0.502754		6.90074	0.0109091	0.78	0.000506636	0.0324247	0.00498841	0.00498841	0.00511312	0.0779439
	902	37.5833	5.028	0.5028		6.90074	0.0109091	0.78	0.000506636	0.0324247	0.00498841	0.00498841	0.00511312	0.0779439
	903	37.625	5.02845	0.502845		6.90074	0.0109091	0.78	0.000506636	0.0324247	0.00498841	0.00498841	0.00511312	0.0779439
	904	37.6667	5.02891	0.502891		6.90074	0.0109091	0.78	0.000506636	0.0324247	0.00498841	0.00498841	0.00511312	0.0779439
	905	37.7083	5.02936	0.502936		6.90074	0.0109091	0.78	0.000506636	0.0324247	0.00498841	0.00498841	0.00511312	0.0779439
	906	37.75	5.02982	0.502982		6.90074	0.0109091	0.78	0.000506636	0.0324247	0.00498841	0.00498841	0.00511312	0.0779439
	907	37.7917	5.03027	0.503027		6.90074	0.0109091	0.78	0.000506636	0.0324247	0.00498841	0.00498841	0.00511312	0.0779439
	908	37.8333	5.03073	0.503073		6.90074	0.0109091	0.78	0.000506636	0.0324247	0.00498841	0.00498841	0.00511312	0.0779439
	909	37.875	5.03118	0.503118		6.90074	0.0109091	0.78	0.000506636	0.0324247	0.00498841	0.00498841	0.00511312	0.0779439
	910	37.9167	5.03164	0.503164		6.90074	0.0109091	0.78	0.000506636	0.0324247	0.00498841	0.00498841	0.00511312	0.0779439
	911	37.9583	5.03209	0.503209		6.90074	0.0109091	0.78	0.000506636	0.0324247	0.00498841	0.00498841	0.00511312	0.0779439
1	912	38	5.03254	0.503254		6.90074	0.0109091	0.78	0.000506636	0.0324247	0.00498841	0.00498841	0.00511312	0.0779439
	913	38.0417	5.033	0.5033		6.90074	0.0109091	0.78	0.000506636	0.0324247	0.00498841	0.00498841	0.00511312	0.0779439
	914	38.0833	5.03345	0.503345		6.90074	0.0109091	0.78	0.000506636	0.0324247	0.00498841	0.00498841	0.00511312	0.0779439
	915	38.125	5.03391	0.503391		6.90074	0.0109091	0.78	0.000506636	0.0324247	0.00498841	0.00498841	0.00511312	0.0779439
	916	38.1667	5.03436	0.503436		6.90074	0.0109091	0.78	0.000506636	0.0324247	0.00498841	0.00498841	0.00511312	0.0779439
	917	38.2083	5.03482	0.503482		6.90074	0.0109091	0.78	0.000506636	0.0324247	0.00498841	0.00498841	0.00511312	0.0779439
	918	38.25	5.03527	0.503527		6.90074	0.0109091	0.78	0.000506636	0.0324247	0.00498841	0.00498841	0.00511312	0.0779439
	919	38.2917	5.03573	0.503573		6.90074	0.0109091	0.78	0.000506636	0.0324247	0.00498841	0.00498841	0.00511312	0.0779439
	920	38.3333	5.03618	0.503618		6.90074	0.0109091	0.78	0.000506636	0.0324247	0.00498841	0.00498841	0.00511312	0.0779439
	921	38.375	5.03664	0.503664		6.90074	0.0109091	0.78	0.000506636	0.0324247	0.00498841	0.00498841	0.00511312	0.0779439
	922	38.4167	5.03709	0.503709		6.90074	0.0109091	0.78	0.000506636	0.0324247	0.00498841	0.00498841	0.00511312	0.0779439
	923	38.4583	5.03754	0.503754		6.90074	0.0109091	0.78	0.000506636	0.0324247	0.00498841	0.00498841	0.00511312	0.0779439
	924	38.5	5.038	0.5038		6.90074	0.0109091	0.78	0.000506636	0.0324247	0.00498841	0.00498841	0.00511312	0.0779439
	925	38.5417	5.03845	0.503845		6.90074	0.0109091	0.78	0.000506636	0.0324247	0.00498841	0.00498841	0.00511312	0.0779439
	926	38.5833	5.03891	0.503891		6.90074	0.0109091	0.78	0.000506636	0.0324247	0.00498841	0.00498841	0.00511312	0.0779439
	927	38.625	5.03936	0.503936		6.90074	0.0109091	0.78	0.000506636	0.0324247	0.00498841	0.00498841	0.00511312	0.0779439
	928	38.6667	5.03982	0.503982		6.90074	0.0109091	0.78	0.000506636	0.0324247	0.00498841	0.00498841	0.00511312	0.0779439
	929	38.7083	5.04027	0.504027		6.90074	0.0109091	0.78	0.000506636	0.0324247	0.00498841	0.00498841	0.00511312	0.0779439
	930	38.75	5.04073	0.504073		6.90074	0.0109091	0.78	0.000506636	0.0324247	0.00498841	0.00498841	0.00511312	0.0779439
	931	38.7917	5.04118	0.504118		6.90074	0.0109091	0.78	0.000506636	0.0324247	0.00498841	0.00498841	0.00511312	0.0779439
	932	38.8333	5.04164	0.504164		6.90074	0.0109091	0.78	0.000506636	0.0324247	0.00498841	0.00498841	0.00511312	0.0779439
	933	38.875	5.04209	0.504209		6.90074	0.0109091	0.78	0.000506636	0.0324247	0.00498841	0.00498841	0.00511312	0.0779439
	934	38.9167	5.04254	0.504254		6.90074	0.0109091	0.78	0.000506636	0.0324247	0.00498841	0.00498841	0.00511312	0.0779439
	935	38.9583	5.043	0.5043		6.90074	0.0109091	0.78	0.000506636	0.0324247	0.00498841	0.00498841	0.00511312	0.0779439
1	936	39	5.04345	0.504345		6.90074	0.0109091	0.78	0.000506636	0.0324247	0.00498841	0.00498841	0.00511312	0.0779439
	937	39.0417	5.04391	0.504391		6.90074	0.0109091	0.78	0.000506636	0.0324247	0.00498841	0.00498841	0.00511312	0.0779439
	938	39.0833	5.04436	0.504436		6.90074	0.0109091	0.78	0.000506636	0.0324247	0.00498841	0.00498841	0.00511312	0.0779439
	939	39.125	5.04482	0.504482		6.90074	0.0109091	0.78	0.000506636	0.0324247	0.00498841	0.00498841	0.00511312	0.0779439
	940	39.1667	5.04527	0.504527		6.90074	0.0109091	0.78	0.000506636	0.0324247	0.00498841	0.00498841	0.00511312	0.0779439
	941	39.2083	5.04573	0.504573		6.90074	0.0109091	0.78	0.000506636	0.0324247	0.00498841	0.00498841	0.00511312	0.0779439
	942	39.25	5.04618	0.504618		6.90074	0.0109091	0.78	0.000506636	0.0324247	0.00498841	0.00498841	0.00511312	0.0779439
	943	39.2917	5.04664	0.504664		6.90074	0.0109091	0.78	0.000506636	0.0324247	0.00498841	0.00498841	0.00511312	0.0779439
	944	39.3333	5.04709	0.504709		6.90074	0.0109091	0.78	0.000506636	0.0324247	0.00498841	0.00498841	0.00511312	0.0779439
	945	39.375	5.04754	0.504754		6.90074	0.0109091	0.78	0.000506636	0.0324247	0.00498841	0.00498841	0.00511312	0.0779439
	946	39.4167	5.048	0.5048		6.90074	0.0109091	0.78	0.000506636	0.0324247	0.00498841	0.00498841	0.00511312	0.0779439
	947	39.4583	5.04845	0.504845		6.90074	0.0109091	0.78	0.000506636	0.0324247	0.00498841	0.00498841	0.00511312	0.0779439
	948	39.5	5.04891	0.504891		6.90074	0.0109091	0.78	0.000506636	0.0324247	0.00498841	0.00498841	0.00511312	0.0779439
	949	39.5417	5.04936	0.504936		6.90074	0.0109091	0.78	0.000506636	0.0324247	0.00498841	0.00498841	0.00511312	0.0779439
	950	39.5833	5.04982	0.504982		6.90074	0.0109091	0.78	0.000506636	0.0324247	0.00498841	0.00498841	0.00511312	0.0779439
	951	39.625	5.05027	0.505027		6.90074	0.0109091	0.78	0.000506636	0.0324247	0.00498841	0.00498841	0.00511312	0.0779439
	952	39.6667	5.05073	0.505073		6.90074	0.0109091	0.78	0.000506636	0.0324247	0.00498841	0.00498841	0.00511312	0.0779439
	953	39.7083	5.05118	0.505118		6.90074	0.0109091	0.78	0.000506636	0.0324247	0.00498841	0.00498841	0.00511312	0.0779439
	954	39.75	5.05164	0.505164		6.90074	0.0109091	0.78	0.000506636	0.0324247	0.00498841	0.00498841	0.00511312	0.0779439
	955	39.7917	5.05209	0.505209		6.90074	0.0109091	0.78	0.000506636	0.0324247	0.00498841	0.00498841	0.00511312	0.0779439
	956	39.8333	5.05254	0.505254		6.90074	0.0109091	0.78	0.000506636	0.0324247	0.00498841	0.00498841	0.00511312	0.0779439
	957	39.875	5.053	0.5053		6.90074	0.0109091	0.78	0.000506636	0.0324247	0.00498841	0.00498841	0.00511312	0.0779439
	958	39.9167	5.05345	0.505345		6.90074	0.0109091	0.78	0.000506636	0.0324247	0.00498841	0.00498841	0.00511312	0.0779439
	959	39.9583	5.05391	0.505391		6.90074	0.0109091	0.78	0.000506636	0.0324247	0.00498841	0.00498841	0.00511312	0.0779439
1	960	40	5.05436	0.505436		6.90074	0.0109091	0.78	0.000506636	0.0324247	0.00498841	0.00498841	0.00511312	0.0779439
	961	40.0417	5.05482	0.505482		6.90074	0.0109091	0.78	0.000506636	0.0324247	0.00498841	0.00498841	0.00511312	0.0779439
	962	40.0833	5.05527	0.505527		6.90074	0.0109091	0.78	0.000506636	0.0324247	0.00498841	0.00498841	0.00511312	0.0779439
	963	40.125	5.05573	0.505573		6.90074	0.0109091	0.78	0.000506636	0.0324247	0.00498841	0.00498841	0.00511312	0.0779439
	964	40.1667	5.05618	0.505618		6.90074	0.0109091	0.78	0.000506636	0.0324247	0.00498841	0.00498841	0.00511312	0.0779439
	965	40.2083	5.05664	0.505664		6.90074	0.0109091	0.78	0.000506636	0.0324247	0.00498841	0.00498841	0.00511312	0.0779439
	966	40.25	5.05709	0.505709		6.90074	0.0109091	0.78	0.000506636	0.0324247	0.00498841	0.00498841	0.00511312	0.0779439
	967	40.2917	5.05754	0.505754		6.90074	0.0109091	0.78	0.000506636	0.0324247	0.00498841	0.00498841	0.00511312	0.0779439
	968	40.3333	5.058	0.5058		6.90074	0.0109091	0.78	0.000506636	0.0324247	0.00498841	0.00498841	0.00511312	0.0779439
	969	40.375	5.05845	0.505845		6.90074	0.0109091	0.78	0.000506636	0.0324247	0.00498841	0.00498841	0.00511312	0.0779439
	970	40.4167	5.05891	0.505891		6.90074	0.0109091	0.78	0.000506636	0.0324247	0.00498841	0.00498841	0.00511312	0.0779439
	971	40.4583	5.05936	0.505936		6.90074	0.0109091	0.78	0.000506636	0.0324247	0.00498841	0.00498841	0.00511312	0.0779439
	972	40.5	5.05982	0.505982		6.90074	0.0109091	0.78	0.000506636	0.0324247	0.00498841	0.00498841	0.00511312	0.0779439
	973	40.5417	5.06027	0.506027		6.90074	0.0109091	0.78	0.000506636	0.0324247	0.00498841	0.00498841	0.00511312	0.0779439
	974	40.5833	5.06073	0.506073		6.90074	0.0109091	0.78	0.000506636	0.0324247	0.00498841	0.00498841	0.00511312	0.0779439
	975	40.625	5.06118	0.506118		6.90074	0.0109091	0.78	0.000506636	0.0324247	0.00498841	0.00498841	0.00511312	0.0779439
	976	40.6667	5.06164	0.506164		6.90074	0.0109091	0.78	0.000506636	0.0324247	0.00498841	0.00498841	0.00511312	0.0779439
	977	40.7083	5.06209	0.506209		6.90074	0.0109091	0.78	0.000506636	0.0324247	0.00498841	0.00498841	0.00511312	0.0779439
	978	40.75	5.06254	0.506254		6.90074	0.0109091	0.78	0.000506636	0.0324247	0.00498841	0.00498841	0.00511312	0.0779439
	979	40.7917	5.063	0.5063		6.90074	0.0109091	0.78	0.000506636	0.0324247	0.00498841	0.00498841	0.00511312	0.0779439
	980	40.8333	5.06345	0.506345		6.90074	0.0109091	0.78	0.000506636	0.0324247	0.00498841	0.00498841	0.00511312	0.0779439
	981	40.875	5.06391	0.506391		6.90074	0.0109091	0.78	0.000506636	0.0324247	0.00498841	0.00498841	0.00511312	0.0779439
	982	40.9167	5.06436	0.506436		6.90074	0.0109091	0.78	0.000506636	0.0324247	0.00498841	0.00498841	0.00511312	0.0779439
	983	40.9583	5.06482	0.506482		6.90074	0.0109091	0.78	0.000506636	0.0324247	0.00498841	0.00498841	0.00511312	0.0779439
1	984	41	5.06527	0.506527		6.90074	0.0109091	0.78	0.000506636	0.0324247	0.00498841	0.00498841	0.00511312	0.0779439
	985	41.0417	5.06573	0.506573		6.90074	0.0109091	0.78	0.000506636	0.0324247	0.00498841	0.00498841	0.00511312	0.0779439
	986	41.0833	5.06618	0.506618		6.90074	0.0109091	0.78	0.000506636	0.0324247	0.00498841	0.00498841	0.00511312	0.0779439
	987	41.125	5.06664	0.506664		6.90074	0.0109091	0.78	0.000506636	0.0324247	0.00498841	0.00498841	0.00511312	0.0779439
	988	41.1667	5.06709	0.506709		6.90074	0.0109091	0.78	0.000506636	0.0324247	0.00498841	0.00498841	0.00511312	0.0779439
	989	41.2083	5.06754	0.506754		6.90074	0.0109091	0.78	0.000506636	0.0324247	0.00498841	0.00498841	0.00511312	0.0779439
	990	41.25	5.068	0.5068		6.90074	0.0109091	0.78	0.000506636	0.0324247	0.00498841	0.00498841	0.00511312	0.0779439
	991	41.2917	5.06845	0.506845		6.90074	0.0109091	0.78	0.000506636	0.0324247	0.00498841	0.00498841	0.00511312	0.0779439
	992	41.3333	5.06891	0.506891		6.90074	0.0109091	0.78	0.000506636	0.0324247	0.00498841	0.00498841	0.00511312	0.0779439
	993	41.375	5.06936	0.506936		6.90074	0.0109091	0.78	0.000506636	0.0324247	0.00498841	0.00498841	0.00511312	0.0779439
	994	41.4167	5.06982	0.506982		6.90074	0.0109091	0.78	0.000506636	0.0324247	0.00498841	0.00498841	0.00511312	0.0779439
	995	41.4583	5.07027	0.507027		6.90074	0.0109091	0.78	0.000506636	0.0324247	0.00498841	0.00498841	0.00511312	0.0779439
	996	41.5	5.07073	0.507073		6.90074	0.0109091	0.78	0.000506636	0.0324247	0.00498841	0.00498841	0.00511312	0.0779439
	997	41.5417	5.07118	0.507118		6.90074	0.0109091	0.78	0.000506636	0.0324247	0.00498841	0.00498841	0.00511312	0.0779439
	998	41.5833	5.07164	0.507164		6.90074	0.0109091	0.78	0.000506636	0.0324247	0.00498841	0.00498841	0.00511312	0.0779439
	999	41.625	5.07209	0.507209		6.90074	0.0109091	0.78	0.000506636	0.0324247	0.00498841	0.00498841	0.00511312	0.0779439
	1000	41.6667	5.07254	0.507254		6.90074	0.0109091	0.78	0.000506636	0.0324247	0.00498841	0.00498841	0.00511312	0.0779439
	1001	41.7083	5.073	0.5073		6.90074	0.0109091	0.78	0.000506636	0.0324247	0.00498841	0.00498841	0.00511312	0.0779439
	1002	41.75	5.07345	0.507345		6.90074	0.0109091	0.78	0.000506636	0.0324247	0.00498841	0.00498841	0.00511312	0.0779439
	1003	41.7917	5.07391	0.507391		6.90074	0.0109091	0.78	0.000506636	0.0324247	0.00498841	0.00498841	0.00511312	0.0779439
	1004	41.8333	5.07436	0.507436		6.90074	0.0109091	0.78	0.000506636	0.0324247	0.00498841	0.00498841	0.00511312	0.0779439
	1005	41.875	5.07482	0.507482		6.90074	0.0109091	0.78	0.000506636	0.0324247	0.00498841	0.00498841	0.00511312	0.0779439
	1006	41.9167	5.07527	0.507527		6.90074	0.0109091	0.78	0.000506636	0.0324247	0.00498841	0.00498841	0.00511312	0.0779439
	1007	41.9583	5.07573	0.507573		6.90074	0.0109091	0.78	0.000506636	0.0324247	0.00498841	0.00498841	0.00511312	0.0779439
1	1008	42	5.07618	0.507618		6.90074	0.0109091	0.78	0.000506636	0.0324247	0.00498841	0.00498841	0.00511312	0.0779439
	1009	42.0417	5.07664	0.507664		6.90074	0.0109091	0.78	0.000506636	0.0324247	0.00498841	0.00498841	0.00511312	0.0779439
	1010	42.0833	5.07709	0.507709		6.90074	0.0109091	0.78	0.000506636	0.0324247	0.00498841	0.00498841	0.00511312	0.0779439
	1011	42.125	5.07754	0.507754		6.90074	0.0109091	0.78	0.000506636	0.0324247	0.00498841	0.00498841	0.00511312	0.0779439
	1012	42.1667	5.078	0.5078		6.90074	0.0109091	0.78	0.000506636	0.0324247	0.00498841	0.00498841	0.00511312	0.0779439
	1013	42.2083	5.07845	0.507845		6.90074	0.0109091	0.78	0.000506636	0.0324247	0.00498841	0.00498841	0.00511312	0.0779439
	1014	42.25	5.07891	0.507891		6.90074	0.0109091	0.78	0.000506636	0.0324247	0.00498841	0.00498841	0.00511312	0.0779439
	1015	42.2917	5.07936	0.507936		6.90074	0.0109091	0.78	0.000506636	0.0324247	0.00498841	0.00498841	0.00511312	0.0779439
	1016	42.3333	5.07982	0.507982		6.90074	0.0109091	0.78	0.000506636	0.0324247	0.00498841	0.00498841	0.00511312	0.0779439
	1017	42.375	5.08027	0.508027		6.90074	0.0109091	0.78	0.000506636	0.0324247	0.00498841	0.00498841	0.00511312	0.0779439
	1018	42.4167	5.08073	0.508073		6.90074	0.0109091	0.78	0.000506636	0.0324247	0.00498841	0.00498841	0.00511312	0.0779439
	1019	42.4583	5.08118	0.508118		6.90074	0.0109091	0.78	0.000506636	0.0324247	0.00498841	0.00498841	0.00511312	0.0779439
	1020	42.5	5.08164	0.508164		6.90074	0.0109091	0.78	0.000506636	0.0324247	0.00498841	0.00498841	0.00511312	0.0779439
	1021	42.5417	5.08209	0.508209		6.90074	0.0109091	0.78	0.000506636	0.0324247	0.00498841	0.00498841	0.00511312	0.0779439
	1022	42.5833	5.08254	0.508254		6.90074	0.0109091	0.78	0.000506636	0.0324247	0.00498841	0.00498841	0.00511312	0.0779439
	1023	42.625	5.083	0.5083		6.90074	0.0109091	0.78	0.000506636	0.0324247	0.00498841	0.00498841	0.00511312	0.0779439
	1024	42.6667	5.08345	0.508345		6.90074	0.0109091	0.78	0.000506636	0.0324247	0.00498841	0.00498841	0.00511312	0.0779439
	1025	42.7083	5.08391	0.508391		6.90074	0.0109091	0.78	0.000506636	0.0324247	0.00498841	0.00498841	0.00511312	0.0779439
	1026	42.75	5.08436	0.508436		6.90074	0.0109091	0.78	0.000506636	0.0324247	0.00498841	0.00498841	0.00511312	0.0779439
	1027	42.7917	5.08482	0.508482		6.90074	0.0109091	0.78	0.000506636	0.0324247	0.00498841	0.00498841	0.00511312	0.0779439
	1028	42.8333	5.08527	0.508527		6.90074	0.0109091	0.78	0.000506636	0.0324247	0.00498841	0.00498841	0.00511312	0.0779439
	1029	42.875	5.08573	0.508573		6.90074	0.0109091	0.78	0.000506636	0.0324247	0.00498841	0.00498841	0.00511312	0.0779439
	1030	42.9167	5.08618	0.508618		6.90074	0.0109091	0.78	0.000506636	0.0324247	0.00498841	0.00498841	0.00511312	0.0779439
	1031	42.9583	5.08664	0.508664		6.90074	0.0109091	0.78	0.000506636	0.0324247	0.00498841	0.00498841	0.00511312	0.0779439
1	1032	43	5.08709	0.508709		6.90074	0.0109091	0.78	0.000506636	0.0324247	0.00498841	0.00498841	0.00511312	0.0779439
	1033	43.0417	5.08754	0.508754		6.90074	0.0109091	0.78	0.000506636	0.0324247	0.00498841	0.00498841	0.00511312	0.0779439
	1034	43.0833	5.088	0.5088		6.90074	0.0109091	0.78	0.000506636	0.0324247	0.00498841	0.00498841	0.00511312	0.0779439
	1035	43.125	5.08845	0.508845		6.90074	0.0109091	0.78	0.000506636	0.0324247	0.00498841	0.00498841	0.00511312	0.0779439
	1036	43.1667	5.08891	0.508891		6.90074	0.0109091	0.78	0.000506636	0.0324247	0.00498841	0.00498841	0.00511312	0.0779439
	1037	43.2083	5.08936	0.508936		6.90074	0.0109091	0.78	0.000506636	0.0324247	0.00498841	0.00498841	0.00511312	0.0779439
	1038	43.25	5.08982	0.508982		6.90074	0.0109091	0.78	0.000506636	0.0324247	0.00498841	0.00498841	0.00511312	0.0779439
	1039	43.2917	5.09027	0.509027		6.90074	0.0109091	0.78	0.000506636	0.0324247	0.00498841	0.00498841	0.00511312	0.0779439
	1040	43.3333	5.09073	0.509073		6.90074	0.0109091	0.78	0.000506636	0.0324247	0.00498841	0.00498841	0.00511312	0.0779439
	1041	43.375	5.09118	0.509118		6.90074	0.0109091	0.78	0.000506636	0.0324247	0.00498841	0.00498841	0.00511312	0.0779439
	1042	43.4167	5.09164	0.509164		6.90074	0.0109091	0.78	0.000506636	0.0324247	0.00498841	0.00498841	0.00511312	0.0779439
	1043	43.4583	5.09209	0.509209		6.90074	0.0109091	0.78	0.000506636	0.0324247	0.00498841	0.00498841	0.00511312	0.0779439
	1044	43.5	5.09254	0.509254		6.90074	0.0109091	0.78	0.000506636	0.0324247	0.00498841	0.00498841	0.00511312	0.0779439
	1045	43.5417	5.093	0.5093		6.90074	0.0109091	0.78	0.000506636	0.0324247	0.00498841	0.00498841	0.00511312	0.0779439
	1046	43.5833	5.09345	0.509345		6.90074	0.0109091	0.78	0.000506636	0.0324247	0.00498841	0.00498841	0.00511312	0.0779439
	1047	43.625	5.09391	0.509391		6.90074	0.0109091	0.78	0.000506636	0.0324247	0.00498841	0.00498841	0.00511312	0.0779439
	1048	43.6667	5.09436	0.509436		6.90074	0.0109091	0.78	0.000506636	0.0324247	0.00498841	0.00498841	0.00511312	0.0779439
	1049	43.7083	5.09482	0.509482		6.90074	0.0109091	0.78	0.000506636	0.0324247	0.00498841	0.00498841	0.00511312	0.0779439
	1050	43.75	5.09527	0.509527		6.90074	0.0109091	0.78	0.000506636	0.0324247	0.00498841	0.00498841	0.00511312	0.0779439
	1051	43.7917	5.09573	0.509573		6.90074	0.0109091	0.78	0.000506636	0.0324247	0.00498841	0.00498841	0.00511312	0.0779439
	1052	43.8333	5.09618	0.509618		6.90074	0.0109091	0.78	0.000506636	0.0324247	0.00498841	0.00498841	0.00511312	0.0779439
	1053	43.875	5.09664	0.509664		6.90074	0.0109091	0.78	0.000506636	0.0324247	0.00498841	0.00498841	0.00511312	0.0779439
	1054	43.9167	5.09709	0.509709		6.90074	0.0109091	0.78	0.000506636	0.0324247	0.00498841	0.00498841	0.00511312	0.0779439
	1055	43.9583	5.09754	0.509754		6.90074	0.0109091	0.78	0.000506636	0.0324247	0.00498841	0.00498841	0.00511312	0.0779439
1	1056	44	5.098	0.5098		6.90074	0.0109091	0.78	0.000506636	0.0324247	0.00498841	0.00498841	0.00511312	0.0779439
	1057	44.0417	5.09845	0.509845		6.90074	0.0109091	0.78	0.000506636	0.0324247	0.00498841	0.00498841	0.00511312	0.0779439
	1058	44.0833	5.09891	0.509891		6.90074	0.0109091	0.78	0.000506636	0.0324247	0.00498841	0.00498841	0.00511312	0.0779439
	1059	44.125	5.09936	0.509936		6.90074	0.0109091	0.78	0.000506636	0.0324247	0.00498841	0.00498841	0.00511312	0.0779439
	1060	44.1667	5.09982	0.509982		6.90074	0.0109091	0.78	0.000506636	0.0324247	0.00498841	0.00498841	0.00511312	0.0779439
	1061	44.2083	5.10027	0.510027		6.90074	0.0109091	0.78	0.000506636	0.0324247	0.00498841	0.00498841	0.00511312	0.0779439
	1062	44.25	5.10073	0.510073		6.90074	0.0109091	0.78	0.000506636	0.0324247	0.00498841	0.00498841	0.00511312	0.0779439
	1063	44.2917	5.10118	0.510118		6.90074	0.0109091	0.78	0.000506636	0.0324247	0.00498841	0.00498841	0.00511312	0.0779439
	1064	44.3333	5.10164	0.510164		6.90074	0.0109091	0.78	0.000506636	0.0324247	0.00498841	0.00498841	0.00511312	0.0779439
	1065	44.375	5.10209	0.510209		6.90074	0.0109091	0.78	0.000506636	0.0324247	0.00498841	0.00498841	0.00511312	0.0779439
	1066	44.4167	5.10254	0.510254		6.90074	0.0109091	0.78	0.000506636	0.0324247	0.00498841	0.00498841	0.00511312	0.0779439
	1067	44.4583	5.103	0.5103		6.90074	0.0109091	0.78	0.000506636	0.0324247	0.00498841	0.00498841	0.00511312	0.0779439
	1068	44.5	5.10345	0.510345		6.90074	0.0109091	0.78	0.000506636	0.0324247	0.00498841	0.00498841	0.00511312	0.0779439
	1069	44.5417	5.10391	0.510391		6.90074	0.0109091	0.78	0.000506636	0.0324247	0.00498841	0.00498841	0.00511312	0.0779439
	1070	44.5833	5.10436	0.510436		6.90074	0.0109091	0.78	0.000506636	0.0324247	0.00498841	0.00498841	0.00511312	0.0779439
	1071	44.625	5.10482	0.510482		6.90074	0.0109091	0.78	0.000506636	0.0324247	0.00498841	0.00498841	0.00511312	0.0779439
	1072	44.6667	5.10527	0.510527		6.90074	0.0109091	0.78	0.000506636	0.0324247	0.00498841	0.00498841	0.00511312	0.0779439
	1073	44.7083	5.10573	0.510573		6.90074	0.0109091	0.78	0.000506636	0.0324247	0.00498841	0.00498841	0.00511312	0.0779439
	1074	44.75	5.10618	0.510618		6.90074	0.0109091	0.78	0.000506636	0.0324247	0.00498841	0.00498841	0.00511312	0.0779439
	1075	44.7917	5.10664	0.510664		6.90074	0.0109091	0.78	0.000506636	0.0324247	0.00498841	0.00498841	0.00511312	0.0779439
	1076	44.8333	5.10709	0.510709		6.90074	0.0109091	0.78	0.000506636	0.0324247	0.00498841	0.00498841	0.00511312	0.0779439
	1077	44.875	5.10754	0.510754		6.90074	0.0109091	0.78	0.000506636	0.0324247	0.00498841	0.00498841	0.00511312	0.0779439
	1078	44.9167	5.108	0.5108		6.90074	0.0109091	0.78	0.000506636	0.0324247	0.00498841	0.00498841	0.00511312	0.0779439
	1079	44.9583	5.10845	0.510845		6.90074	0.0109091	0.78	0.000506636	0.0324247	0.00498841	0.00498841	0.00511312	0.0779439
1	1080	45	5.10891	0.510891		6.90074	0.0109091	0.78	0.000506636	0.0324247	0.00498841	0.00498841	0.00511312	0.0779439
	1081	45.0417	5.10936	0.510936		6.90074	0.0109091	0.78	0.000506636	0.0324247	0.00498841	0.00498841	0.00511312	0.0779439
	1082	45.0833	5.10982	0.510982		6.90074	0.0109091	0.78	0.000506636	0.0324247	0.00498841	0.00498841	0.00511312	0.0779439
	1083	45.125	5.11027	0.511027		6.90074	0.0109091	0.78	0.000506636	0.0324247	0.00498841	0.00498841	0.00511312	0.0779439
	1084	45.1667	5.11073	0.511073		6.90074	0.0109091	0.78	0.000506636	0.0324247	0.00498841	0.00498841	0.00511312	0.0779439
	1085	45.2083	5.11118	0.511118		6.90074	0.0109091	0.78	0.000506636	0.0324247	0.00498841	0.00498841	0.00511312	0.0779439
	1086	45.25	5.11164	0.511164		6.90074	0.0109091	0.78	0.000506636	0.0324247	0.00498841	0.00498841	0.00511312	0.0779439
	1087	45.2917	5.11209	0.511209		6.90074	0.0109091	0.78	0.000506636	0.0324247	0.00498841	0.00498841	0.00511312	0.0779439
	1088	45.3333	5.11254	0.511254		6.90074	0.0109091	0.78	0.000506636	0.0324247	0.00498841	0.00498841	0.00511312	0.0779439
	1089	45.375	5.113	0.5113		6.90074	0.0109091	0.78	0.000506636	0.0324247	0.00498841	0.00498841	0.00511312	0.0779439
	1090	45.4167	5.11345	0.511345		6.90074	0.0109091	0.78	0.000506636	0.0324247	0.00498841	0.00498841	0.00511312	0.0779439
	1091	45.4583	5.11391	0.511391		6.90074	0.0109091	0.78	0.000506636	0.0324247	0.00498841	0.00498841	0.00511312	0.0779439
	1092	45.5	5.11436	0.511436		6.90074	0.0109091	0.78	0.000506636	0.0324247	0.00498841	0.00498841	0.00511312	0.0779439
	1093	45.5417	5.11482	0.511482		6.90074	0.0109091	0.78	0.000506636	0.0324247	0.00498841	0.00498841	0.00511312	0.0779439
	1094	45.5833	5.11527	0.511527		6.90074	0.0109091	0.78	0.000506636	0.0324247	0.00498841	0.00498841	0.00511312	0.0779439
	1095	45.625	5.11573	0.511573		6.90074	0.0109091	0.78	0.000506636	0.0324247	0.00498841	0.00498841	0.00511312	0.0779439
	1096	45.6667	5.11618	0.511618		6.90074	0.0109091	0.78	0.000506636	0.0324247	0.00498841	0.00498841	0.00511312	0.0779439
	1097	45.7083	5.11664	0.511664		6.90074	0.0109091	0.78	0.000506636	0.0324247	0.00498841	0.00498841	0.00511312	0.0779439
	1098	45.75	5.11709	0.511709		6.90074	0.0109091	0.78	0.000506636	0.0324247	0.00498841	0.00498841	0.00511312	0.0779439
	1099	45.7917	5.11754	0.511754		6.90074	0.0109091	0.78	0.000506636	0.0324247	0.00498841	0.00498841	0.00511312	0.0779439
	1100	45.8333	5.118	0.5118		6.90074	0.0109091	0.78	0.000506636	0.0324247	0.00498841	0.00498841	0.00511312	0.0779439
	1101	45.875	5.11845	0.511845		6.90074	0.0109091	0.78	0.000506636	0.0324247	0.00498841	0.00498841	0.00511312	0.0779439
	1102	45.9167	5.11891	0.511891		6.90074	0.0109091	0.78	0.000506636	0.0324247	0.00498841	0.00498841	0.00511312	0.0779439
	1103	45.9583	5.11936	0.511936		6.90074	0.0109091	0.78	0.000506636	0.0324247	0.00498841	0.00498841	0.00511312	0.0779439
1	1104	46	5.11982	0.511982		6.90074	0.0109091	0.78	0.000506636	0.0324247	0.00498841	0.00498841	0.00511312	0.0779439
	1105	46.0417	5.12027	0.512027		6.90074	0.0109091	0.78	0.000506636	0.0324247	0.00498841	0.00498841	0.00511312	0.0779439
	1106	46.0833	5.12073	0.512073		6.90074	0.0109091	0.78	0.000506636	0.0324247	0.00498841	0.00498841	0.00511312	0.0779439
	1107	46.125	5.12118	0.512118		6.90074	0.0109091	0.78	0.000506636	0.0324247	0.00498841	0.00498841	0.00511312	0.0779439
	1108	46.1667	5.12164	0.512164		6.90074	0.0109091	0.78	0.000506636	0.0324247	0.00498841	0.00498841	0.00511312	0.0779439
	1109	46.2083	5.12209	0.512209		6.90074	0.0109091	0.78	0.000506636	0.0324247	0.00498841	0.00498841	0.00511312	0.0779439
	1110	46.25	5.12254	0.512254		6.90074	0.0109091	0.78	0.000506636	0.0324247	0.00498841	0.00498841	0.00511312	0.0779439
	1111	46.2917	5.123	0.5123		6.90074	0.0109091	0.78	0.000506636	0.0324247	0.00498841	0.00498841	0.00511312	0.0779439
	1112	46.3333	5.12345	0.512345		6.90074	0.0109091	0.78	0.000506636	0.0324247	0.00498841	0.00498841	0.00511312	0.0779439
	1113	46.375	5.12391	0.512391		6.90074	0.0109091	0.78	0.000506636	0.0324247	0.00498841	0.00498841	0.00511312	0.0779439
	1114	46.4167	5.12436	0.512436		6.90074	0.0109091	0.78	0.000506636	0.0324247	0.00498841	0.00498841	0.00511312	0.0779439
	1115	46.4583	5.12482	0.512482		6.90074	0.0109091	0.78	0.000506636	0.0324247	0.00498841	0.00498841	0.00511312	0.0779439
	1116	46.5	5.12527	0.512527		6.90074	0.0109091	0.78	0.000506636	0.0324247	0.00498841	0.00498841	0.00511312	0.0779439
	1117	46.5417	5.12573	0.512573		6.90074	0.0109091	0.78	0.000506636	0.0324247	0.00498841	0.00498841	0.00511312	0.0779439
	1118	46.5833	5.12618	0.512618		6.90074	0.0109091	0.78	0.000506636	0.0324247	0.00498841	0.00498841	0.00511312	0.0779439
	1119	46.625	5.12664	0.512664		6.90074	0.0109091	0.78	0.000506636	0.0324247	0.00498841	0.00498841	0.00511312	0.0779439
	1120	46.6667	5.12709	0.512709		6.90074	0.0109091	0.78	0.000506636	0.0324247	0.00498841	0.00498841	0.00511312	0.0779439
	1121	46.7083	5.12754	0.512754		6.90074	0.0109091	0.78	0.000506636	0.0324247	0.00498841	0.00498841	0.00511312	0.0779439
	1122	46.75	5.128	0.5128		6.90074	0.0109091	0.78	0.000506636	0.0324247	0.00498841	0.00498841	0.00511312	0.0779439
	1123	46.7917	5.12845	0.512845		6.90074	0.0109091	0.78	0.000506636	0.0324247	0.00498841	0.00498841	0.00511312	0.0779439
	1124	46.8333	5.12891	0.512891		6.90074	0.0109091	0.78	0.000506636	0.0324247	0.00498841	0.00498841	0.00511312	0.0779439
	1125	46.875	5.12936	0.512936		6.90074	0.0109091	0.78	0.000506636	0.0324247	0.00498841	0.00498841	0.00511312	0.0779439
	1126	46.9167	5.12982	0.512982		6.90074	0.0109091	0.78	0.000506636	0.0324247	0.00498841	0.00498841	0.00511312	0.0779439
	1127	46.9583	5.13027	0.513027		6.90074	0.0109091	0.78	0.000506636	0.0324247	0.00498841	0.00498841	0.00511312	0.0779439
1	1128	47	5.13073	0.513073		6.90074	0.0109091	0.78	0.000506636	0.0324247	0.00498841	0.00498841	0.00511312	0.0779439
	1129	47.0417	5.13118	0.513118		6.90074	0.0109091	0.78	0.000506636	0.0324247	0.00498841	0.00498841	0.00511312	0.0779439
	1130	47.0833	5.13164	0.513164		6.90074	0.0109091	0.78	0.000506636	0.0324247	0.00498841	0.00498841	0.00511312	0.0779439
	1131	47.125	5.13209	0.513209		6.90074	0.0109091	0.78	0.000506636	0.0324247	0.00498841	0.00498841	0.00511312	0.0779439
	1132	47.1667	5.13254	0.513254		6.90074	0.0109091	0.78	0.000506636	0.0324247	0.00498841	0.00498841	0.00511312	0.0779439
	1133	47.2083	5.133	0.5133		6.90074	0.0109091	0.78	0.000506636	0.0324247	0.00498841	0.00498841	0.00511312	0.0779439
	1134	47.25	5.13345	0.513345		6.90074	0.0109091	0.78	0.000506636	0.0324247	0.00498841	0.00498841	0.00511312	0.0779439
	1135	47.2917	5.13391	0.513391		6.90074	0.0109091	0.78	0.000506636	0.0324247	0.00498841	0.00498841	0.00511312	0.0779439
	1136	47.3333	5.13436	0.513436		6.90074	0.0109091	0.78	0.000506636	0.0324247	0.00498841	0.00498841	0.00511312	0.0779439
	1137	47.375	5.13482	0.513482		6.90074	0.0109091	0.78	0.000506636	0.0324247	0.00498841	0.00498841	0.00511312	0.0779439
	1138	47.4167	5.13527	0.513527		6.90074	0.0109091	0.78	0.000506636	0.0324247	0.00498841	0.00498841	0.00511312	0.0779439
	1139	47.4583	5.13573	0.513573		6.90074	0.0109091	0.78	0.000506636	0.0324247	0.00498841	0.00498841	0.00511312	0.0779439
	1140	47.5	5.13618	0.513618		6.90074	0.0109091	0.78	0.000506636	0.0324247	0.00498841	0.00498841	0.00511312	0.0779439
	1141	47.5417	5.13664	0.513664		6.90074	0.0109091	0.78	0.000506636	0.0324247	0.00498841	0.00498841	0.00511312	0.0779439
	1142	47.5833	5.13709	0.513709		6.90074	0.0109091	0.78	0.000506636	0.0324247	0.00498841	0.00498841	0.00511312	0.0779439
	1143	47.625	5.13754	0.513754		6.90074	0.0109091	0.78	0.000506636	0.0324247	0.00498841	0.00498841	0.00511312	0.0779439
	1144	47.6667	5.138	0.5138		6.90074	0.0109091	0.78	0.000506636	0.0324247	0.00498841	0.00498841	0.00511312	0.0779439
	1145	47.7083	5.13845	0.513845		6.90074	0.0109091	0.78	0.000506636	0.0324247	0.00498841	0.00498841	0.00511312	0.0779439
	1146	47.75	5.13891	0.513891		6.90074	0.0109091	0.78	0.000506636	0.0324247	0.00498841	0.00498841	0.00511312	0.0779439
	1147	47.7917	5.13936	0.513936		6.90074	0.0109091	0.78	0.000506636	0.0324247	0.00498841	0.00498841	0.00511312	0.0779439
	1148	47.8333	5.13982	0.513982		6.90074	0.0109091	0.78	0.000506636	0.0324247	0.00498841	0.00498841	0.00511312	0.0779439
	1149	47.875	5.14027	0.514027		6.90074	0.0109091	0.78	0.000506636	0.0324247	0.00498841	0.00498841	0.00511312	0.0779439
	1150	47.9167	5.14073	0.514073		6.90074	0.0109091	0.78	0.000506636	0.0324247	0.00498841	0.00498841	0.00511312	0.0779439
	1151	47.9583	5.14118	0.514118		6.90074	0.0109091	0.78	0.000506636	0.0324247	0.00498841	0.00498841	0.00511312	0.0779439
1	1152	48	5.14164	0.514164		6.90074	0.0109091	0.78	0.000506636	0.0324247	0.00498841	0.00498841	0.00511312	0.0779439
	1153	48.0417	5.14209	0.514209		6.90074	0.0109091	0.78	0.000506636	0.0324247	0.00498841	0.00498841	0.00511312	0.0779439
	1154	48.0833	5.14254	0.514254		6.90074	0.0109091	0.78	0.000506636	0.0324247	0.00498841	0.00498841	0.00511312	0.0779439
	1155	48.125	5.143	0.5143		6.90074	0.0109091	0.78	0.000506636	0.0324247	0.00498841	0.00498841	0.00511312	0.0779439
	1156	48.1667	5.14345	0.514345		6.90074	0.0109091	0.78	0.000506636	0.0324247	0.00498841	0.00498841	0.00511312	0.0779439
	1157	48.2083	5.14391	0.514391		6.90074	0.0109091	0.78	0.000506636	0.0324247	0.00498841	0.00498841	0.00511312	0.0779439
	1158	48.25	5.14436	0.514436		6.90074	0.0109091	0.78	0.000506636	0.0324247	0.00498841	0.00498841	0.00511312	0.0779439
	1159	48.2917	5.14482	0.514482		6.90074	0.0109091	0.78	0.000506636	0.0324247	0.00498841	0.00498841	0.00511312	0.0779439
	1160	48.3333	5.14527	0.514527		6.90074	0.0109091	0.78	0.000506636	0.0324247	0.00498841	0.00498841	0.00511312	0.0779439
	1161	48.375	5.14573	0.514573		6.90074	0.0109091	0.78	0.000506636	0.0324247	0.00498841	0.00498841	0.00511312	0.0779439
	1162	48.4167	5.14618	0.514618		6.90074	0.0109091	0.78	0.000506636	0.0324247	0.00498841	0.00498841	0.00511312	0.0779439
	1163	48.4583	5.14664	0.514664		6.90074	0.0109091	0.78	0.000506636	0.0324247	0.00498841	0.00498841	0.00511312	0.0779439
	1164	48.5	5.14709	0.514709		6.90074	0.0109091	0.78	0.000506636	0.0324247	0.00498841	0.00498841	0.00511312	0.0779439
	1165	48.5417	5.14754	0.514754		6.90074	0.0109091	0.78	0.000506636	0.0324247	0.00498841	0.00498841	0.00511312	0.0779439
	1166	48.5833	5.148	0.5148		6.90074	0.0109091	0.78	0.000506636	0.0324247	0.00498841	0.00498841	0.00511312	0.0779439
	1167	48.625	5.14845	0.514845		6.90074	0.0109091	0.78	0.000506636	0.0324247	0.00498841	0.00498841	0.00511312	0.0779439
	1168	48.6667	5.14891	0.514891		6.90074	0.0109091	0.78	0.000506636	0.0324247	0.00498841	0.00498841	0.00511312	0.0779439
	1169	48.7083	5.14936	0.514936		6.90074	0.0109091	0.78	0.000506636	0.0324247	0.00498841	0.00498841	0.00511312	0.0779439
	1170	48.75	5.14982	0.514982		6.90074	0.0109091	0.78	0.000506636	0.0324247	0.00498841	0.00498841	0.00511312	0.0779439
	1171	48.7917	5.15027	0.515027		6.90074	0.0109091	0.78	0.000506636	0.0324247	0.00498841	0.00498841	0.00511312	0.0779439
	1172	48.8333	5.15073	0.515073		6.90074	0.0109091	0.78	0.000506636	0.0324247	0.00498841	0.00498841	0.00511312	0.0779439
	1173	48.875	5.15118	0.515118		6.90074	0.0109091	0.78	0.000506636	0.0324247	0.00498841	0.00498841	0.00511312	0.0779439
	1174	48.9167	5.15164	0.515164		6.90074	0.0109091	0.78	0.000506636	0.0324247	0.00498841	0.00498841	0.00511312	0.0779439
	1175	48.9583	5.15209	0.515209		6.90074	0.0109091	0.78	0.000506636	0.0324247	0.00498841	0.00498841	0.00511312	0.0779439
1	1176	49	5.15254	0.515254		6.90074	0.0109091	0.78	0.000506636	0.0324247	0.00498841	0.00498841	0.00511312	0.0779439
	1177	49.0417	5.153	0.5153		6.90074	0.0109091	0.78	0.000506636	0.0324247	0.00498841	0.00498841	0.00511312	0.0779439
	1178	49.0833	5.15345	0.515345		6.90074	0.0109091	0.78	0.000506636	0.0324247	0.00498841	0.00498841	0.00511312	0.0779439
	1179	49.125	5.15391	0.515391		6.90074	0.0109091	0.78	0.000506636	0.0324247	0.00498841	0.00498841	0.00511312	0.0779439
	1180	49.1667	5.15436	0.515436		6.90074	0.0109091	0.78	0.000506636	0.0324247	0.00498841	0.00498841	0.00511312	0.0779439
	1181	49.2083	5.15482	0.515482		6.90074	0.0109091	0.78	0.000506636	0.0324247	0.00498841	0.00498841	0.00511312	0.0779439
	1182	49.25	5.15527	0.515527		6.90074	0.0109091	0.78	0.000506636	0.0324247	0.00498841	0.00498841	0.00511312	0.0779439
	1183	49.2917	5.15573	0.515573		6.90074	0.0109091	0.78	0.000506636	0.0324247	0.00498841	0.00498841	0.00511312	0.0779439
	1184	49.3333	5.15618	0.515618		6.90074	0.0109091	0.78	0.000506636	0.0324247	0.00498841	0.00498841	0.00511312	0.0779439
	1185	49.375	5.15664	0.515664		6.90074	0.0109091	0.78	0.000506636	0.0324247	0.00498841	0.00498841	0.00511312	0.0779439
	1186	49.4167	5.15709	0.515709		6.90074	0.0109091	0.78	0.000506636	0.0324247	0.00498841	0.00498841	0.00511312	0.0779439
	1187	49.4583	5.15754	0.515754		6.90074	0.0109091	0.78	0.000506636	0.0324247	0.00498841	0.00498841	0.00511312	0.0779439
	1188	49.5	5.158	0.5158		6.90074	0.0109091	0.78	0.000506636	0.0324247	0.00498841	0.00498841	0.00511312	0.0779439
	1189	49.5417	5.15845	0.515845		6.90074	0.0109091	0.78	0.000506636	0.0324247	0.00498841	0.00498841	0.00511312	0.0779439
	1190	49.5833	5.15891	0.515891		6.90074	0.0109091	0.78	0.000506636	0.0324247	0.00498841	0.00498841	0.00511312	0.0779439
	1191	49.625	5.15936	0.515936		6.90074	0.0109091	0.78	0.000506636	0.0324247	0.00498841	0.00498841	0.00511312	0.0779439
	1192	49.6667	5.15982	0.515982		6.90074	0.0109091	0.78	0.000506636	0.0324247	0.00498841	0.00498841	0.00511312	0.0779439
	1193	49.7083	5.16027	0.516027		6.90074	0.0109091	0.78	0.000506636	0.0324247	0.00498841	0.00498841	0.00511312	0.0779439
	1194	49.75	5.16073	0.516073		6.90074	0.0109091	0.78	0.000506636	0.0324247	0.00498841	0.00498841	0.00511312	0.0779439
	1195	49.7917	5.16118	0.516118		6.90074	0.0109091	0.78	0.000506636	0.0324247	0.00498841	0.00498841	0.00511312	0.0779439
	1196	49.8333	5.16164	0.516164		6.90074	0.0109091	0.78	0.000506636	0.0324247	0.00498841	0.00498841	0.00511312	0.0779439
	1197	49.875	5.16209	0.516209		6.90074	0.0109091	0.78	0.000506636	0.0324247	0.00498841	0.00498841	0.00511312	0.0779439
	1198	49.9167	5.16254	0.516254		6.90074	0.0109091	0.78	0.000506636	0.0324247	0.00498841	0.00498841	0.00511312	0.0779439
	1199	49.9583	5.163	0.5163		6.90074	0.0109091	0.78	0.000506636	0.0324247	0.00498841	0.00498841	0.00511312	0.0779439
1	1200	50	5.16345	0.516345		6.90074	0.0109091	0.78	0.000506636	0.0324247	0.00498841	0.00498841	0.00511312	0.0779439
	1201	50.0417	5.16391	0.516391		6.90074	0.0109091	0.78	0.000506636	0.0324247	0.00498841	0.00498841	0.00511312	0.0779439
	1202	50.0833	5.16436	0.516436		6.90074	0.0109091	0.78	0.000506636	0.0324247	0.00498841	0.00498841	0.00511312	0.0779439
	1203	50.125	5.16482	0.516482		6.90074	0.0109091	0.78	0.000506636	0.0324247	0.00498841	0.00498841	0.00511312	0.0779439
	1204	50.1667	5.16527	0.516527		6.90074	0.0109091	0.78	0.000506636	0.0324247	0.00498841	0.00498841	0.00511312	0.0779439
	1205	50.2083	5.16573	0.516573		6.90074	0.0109091	0.78	0.000506636	0.0324247	0.00498841	0.00498841	0.00511312	0.0779439
	1206	50.25	5.16618	0.516618		6.90074	0.0109091	0.78	0.000506636	0.0324247	0.00498841	0.00498841	0.00511312	0.0779439
	1207	50.2917	5.16664	0.516664		6.90074	0.0109091	0.78	0.000506636	0.0324247	0.00498841	0.00498841	0.00511312	0.0779439
	1208	50.3333	5.16709	0.516709		6.90074	0.0109091	0.78	0.000506636	0.0324247	0.00498841	0.00498841	0.00511312	0.0779439
	1209	50.375	5.16754	0.516754		6.90074	0.0109091	0.78	0.000506636	0.0324247	0.00498841	0.00498841	0.00511312	0.0779439
	1210	50.4167	5.168	0.5168		6.90074	0.0109091	0.78	0.000506636	0.0324247	0.00498841	0.00498841	0.00511312	0.0779439
	1211	50.4583	5.16845	0.516845		6.90074	0.0109091	0.78	0.000506636	0.0324247	0.00498841	0.00498841	0.00511312	0.0779439
	1212	50.5	5.16891	0.516891		6.90074	0.0109091	0.78	0.000506636	0.0324247	0.00498841	0.00498841	0.00511312	0.0779439
	1213	50.5417	5.16936	0.516936		6.90074	0.0109091	0.78	0.000506636	0.0324247	0.00498841	0.00498841	0.00511312	0.0779439
	1214	50.5833	5.16982	0.516982		6.90074	0.0109091	0.78	0.000506636	0.0324247	0.00498841	0.00498841	0.00511312	0.0779439
	1215	50.625	5.17027	0.517027		6.90074	0.0109091	0.78	0.000506636	0.0324247	0.00498841	0.00498841	0.00511312	0.0779439
	1216	50.6667	5.17073	0.517073		6.90074	0.0109091	0.78	0.000506636	0.0324247	0.00498841	0.00498841	0.00511312	0.0779439
	1217	50.7083	5.17118	0.517118		6.90074	0.0109091	0.78	0.000506636	0.0324247	0.00498841	0.00498841	0.00511312	0.0779439
	1218	50.75	5.17164	0.517164		6.90074	0.0109091	0.78	0.000506636	0.0324247	0.00498841	0.00498841	0.00511312	0.0779439
	1219	50.7917	5.17209	0.517209		6.90074	0.0109091	0.78	0.000506636	0.0324247	0.00498841	0.00498841	0.00511312	0.0779439
	1220	50.8333	5.17254	0.517254		6.90074	0.0109091	0.78	0.000506636	0.0324247	0.00498841	0.00498841	0.00511312	0.0779439
	1221	50.875	5.173	0.5173		6.90074	0.0109091	0.78	0.000506636	0.0324247	0.00498841	0.00498841	0.00511312	0.0779439
	1222	50.9167	5.17345	0.517345		6.90074	0.0109091	0.78	0.000506636	0.0324247	0.00498841	0.00498841	0.00511312	0.0779439
	1223	50.9583	5.17391	0.517391		6.90074	0.0109091	0.78	0.000506636	0.0324247	0.00498841	0.00498841	0.00511312	0.0779439
1	1224	51	5.17436	0.517436		6.90074	0.0109091	0.78	0.000506636	0.0324247	0.00498841	0.00498841	0.00511312	0.0779439
	1225	51.0417	5.17482	0.517482		6.90074	0.0109091	0.78	0.000506636	0.0324247	0.00498841	0.00498841	0.00511312	0.0779439
	1226	51.0833	5.17527	0.517527		6.90074	0.0109091	0.78	0.000506636	0.0324247	0.00498841	0.00498841	0.00511312	0.0779439
	1227	51.125	5.17573	0.517573		6.90074	0.0109091	0.78	0.000506636	0.0324247	0.00498841	0.00498841	0.00511312	0.0779439
	1228	51.1667	5.17618	0.517618		6.90074	0.0109091	0.78	0.000506636	0.0324247	0.00498841	0.00498841	0.00511312	0.0779439
	1229	51.2083	5.17664	0.517664		6.90074	0.0109091	0.78	0.000506636	0.0324247	0.00498841	0.00498841	0.00511312	0.0779439
	1230	51.25	5.17709	0.517709		6.90074	0.0109091	0.78	0.000506636	0.0324247	0.00498841	0.00498841	0.00511312	0.0779439
	1231	51.2917	5.17754	0.517754		6.90074	0.0109091	0.78	0.000506636	0.0324247	0.00498841	0.00498841	0.00511312	0.0779439
	1232	51.3333	5.178	0.5178		6.90074	0.0109091	0.78	0.000506636	0.0324247	0.00498841	0.00498841	0.00511312	0.0779439
	1233	51.375	5.17845	0.517845		6.90074	0.0109091	0.78	0.000506636	0.0324247	0.00498841	0.00498841	0.00511312	0.0779439
	1234	51.4167	5.17891	0.517891		6.90074	0.0109091	0.78	0.000506636	0.0324247	0.00498841	0.00498841	0.00511312	0.0779439
	1235	51.4583	5.17936	0.517936		6.90074	0.0109091	0.78	0.000506636	0.0324247	0.00498841	0.00498841	0.00511312	0.0779439
	1236	51.5	5.17982	0.517982		6.90074	0.0109091	0.78	0.000506636	0.0324247	0.00498841	0.00498841	0.00511312	0.0779439
	1237	51.5417	5.18027	0.518027		6.90074	0.0109091	0.78	0.000506636	0.0324247	0.00498841	0.00498841	0.00511312	0.0779439
	1238	51.5833	5.18073	0.518073		6.90074	0.0109091	0.78	0.000506636	0.0324247	0.00498841	0.00498841	0.00511312	0.0779439
	1239	51.625	5.18118	0.518118		6.90074	0.0109091	0.78	0.000506636	0.0324247	0.00498841	0.00498841	0.00511312	0.0779439
	1240	51.6667	5.18164	0.518164		6.90074	0.0109091	0.78	0.000506636	0.0324247	0.00498841	0.00498841	0.00511312	0.0779439
	1241	51.7083	5.18209	0.518209		6.90074	0.0109091	0.78	0.000506636	0.0324247	0.00498841	0.00498841	0.00511312	0.0779439
	1242	51.75	5.18254	0.518254		6.90074	0.0109091	0.78	0.000506636	0.0324247	0.00498841	0.00498841	0.00511312	0.0779439
	1243	51.7917	5.183	0.5183		6.90074	0.0109091	0.78	0.000506636	0.0324247	0.00498841	0.00498841	0.00511312	0.0779439
	1244	51.8333	5.18345	0.518345		6.90074	0.0109091	0.78	0.000506636	0.0324247	0.00498841	0.00498841	0.00511312	0.0779439
	1245	51.875	5.18391	0.518391		6.90074	0.0109091	0.78	0.000506636	0.0324247	0.00498841	0.00498841	0.00511312	0.0779439
	1246	51.9167	5.18436	0.518436		6.90074	0.0109091	0.78	0.000506636	0.0324247	0.00498841	0.00498841	0.00511312	0.0779439
	1247	51.9583	5.18482	0.518482		6.90074	0.0109091	0.78	0.000506636	0.0324247	0.00498841	0.00498841	0.00511312	0.0779439
1	1248	52	5.18527	0.518527		6.90074	0.0109091	0.78	0.000506636	0.0324247	0.00498841	0.00498841	0.00511312	0.0779439
	1249	52.0417	5.18573	0.518573		6.90074	0.0109091	0.78	0.000506636	0.0324247	0.00498841	0.00498841	0.00511312	0.0779439
	1250	52.0833	5.18618	0.518618		6.90074	0.0109091	0.78	0.000506636	0.0324247	0.00498841	0.00498841	0.00511312	0.0779439
	1251	52.125	5.18664	0.518664		6.90074	0.0109091	0.78	0.000506636	0.0324247	0.00498841	0.00498841	0.00511312	0.0779439
	1252	52.1667	5.18709	0.518709		6.90074	0.0109091	0.78	0.000506636	0.0324247	0.00498841	0.00498841	0.00511312	0.0779439
	1253	52.2083	5.18754	0.518754		6.90074	0.0109091	0.78	0.000506636	0.0324247	0.00498841	0.00498841	0.00511312	0.0779439
	1254	52.25	5.188	0.5188		6.90074	0.0109091	0.78	0.000506636	0.0324247	0.00498841	0.00498841	0.00511312	0.0779439
	1255	52.2917	5.18845	0.518845		6.90074	0.0109091	0.78	0.000506636	0.0324247	0.00498841	0.00498841	0.00511312	0.0779439
	1256	52.3333	5.18891	0.518891		6.90074	0.0109091	0.78	0.000506636	0.0324247	0.00498841	0.00498841	0.00511312	0.0779439
	1257	52.375	5.18936	0.518936		6.90074	0.0109091	0.78	0.000506636	0.0324247	0.00498841	0.00498841	0.00511312	0.0779439
	1258	52.4167	5.18982	0.518982		6.90074	0.0109091	0.78	0.000506636	0.0324247	0.00498841	0.00498841	0.00511312	0.0779439
	1259	52.4583	5.19027	0.519027		6.90074	0.0109091	0.78	0.000506636	0.0324247	0.00498841	0.00498841	0.00511312	0.0779439
	1260	52.5	5.19073	0.519073		6.90074	0.0109091	0.78	0.000506636	0.0324247	0.00498841	0.00498841	0.00511312	0.0779439
	1261	52.5417	5.19118	0.519118		6.90074	0.0109091	0.78	0.000506636	0.0324247	0.00498841	0.00498841	0.00511312	0.0779439
	1262	52.5833	5.19164	0.519164		6.90074	0.0109091	0.78	0.000506636	0.0324247	0.00498841	0.00498841	0.00511312	0.0779439
	1263	52.625	5.19209	0.519209		6.90074	0.0109091	0.78	0.000506636	0.0324247	0.00498841	0.00498841	0.00511312	0.0779439
	1264	52.6667	5.19254	0.519254		6.90074	0.0109091	0.78	0.000506636	0.0324247	0.00498841	0.00498841	0.00511312	0.0779439
	1265	52.7083	5.193	0.5193		6.90074	0.0109091	0.78	0.000506636	0.0324247	0.00498841	0.00498841	0.00511312	0.0779439
	1266	52.75	5.19345	0.519345		6.90074	0.0109091	0.78	0.000506636	0.0324247	0.00498841	0.00498841	0.00511312	0.0779439
	1267	52.7917	5.19391	0.519391		6.90074	0.0109091	0.78	0.000506636	0.0324247	0.00498841	0.00498841	0.00511312	0.0779439
	1268	52.8333	5.19436	0.519436		6.90074	0.0109091	0.78	0.000506636	0.0324247	0.00498841	0.00498841	0.00511312	0.0779439
	1269	52.875	5.19482	0.519482		6.90074	0.0109091	0.78	0.000506636	0.0324247	0.00498841	0.00498841	0.00511312	0.0779439
	1270	52.9167	5.19527	0.519527		6.90074	0.0109091	0.78	0.000506636	0.0324247	0.00498841	0.00498841	0.00511312	0.0779439
	1271	52.9583	5.19573	0.519573		6.90074	0.0109091	0.78	0.000506636	0.0324247	0.00498841	0.00498841	0.00511312	0.0779439
1	1272	53	5.19618	0.519618		6.90074	0.0109091	0.78	0.000506636	0.0324247	0.00498841	0.00498841	0.00511312	0.0779439
	1273	53.0417	5.19664	0.519664		6.90074	0.0109091	0.78	0.000506636	0.0324247	0.00498841	0.00498841	0.00511312	0.0779439
	1274	53.0833	5.19709	0.519709		6.90074	0.0109091	0.78	0.000506636	0.0324247	0.00498841	0.00498841	0.00511312	0.0779439
	1275	53.125	5.19754	0.519754		6.90074	0.0109091	0.78	0.000506636	0.0324247	0.00498841	0.00498841	0.00511312	0.0779439
	1276	53.1667	5.198	0.5198		6.90074	0.0109091	0.78	0.000506636	0.0324247	0.00498841	0.00498841	0.00511312	0.0779439
	1277	53.2083	5.19845	0.519845		6.90074	0.0109091	0.78	0.000506636	0.0324247	0.00498841	0.00498841	0.00511312	0.0779439
	1278	53.25	5.19891	0.519891		6.90074	0.0109091	0.78	0.000506636	0.0324247	0.00498841	0.00498841	0.00511312	0.0779439
	1279	53.2917	5.19936	0.519936		6.90074	0.0109091	0.78	0.000506636	0.0324247	0.00498841	0.00498841	0.00511312	0.0779439
	1280	53.3333	5.19982	0.519982		6.90074	0.0109091	0.78	0.000506636	0.0324247	0.00498841	0.00498841	0.00511312	0.0779439
	1281	53.375	5.20027	0.520027		6.90074	0.0109091	0.78	0.000506636	0.0324247	0.00498841	0.00498841	0.00511312	0.0779439
	1282	53.4167	5.20073	0.520073		6.90074	0.0109091	0.78	0.000506636	0.0324247	0.00498841	0.00498841	0.00511312	0.0779439
	1283	53.4583	5.20118	0.520118		6.90074	0.0109091	0.78	0.000506636	0.0324247	0.00498841	0.00498841	0.00511312	0.0779439
	1284	53.5	5.20164	0.520164		6.90074	0.0109091	0.78	0.000506636	0.0324247	0.00498841	0.00498841	0.00511312	0.0779439
	1285	53.5417	5.20209	0.520209		6.90074	0.0109091	0.78	0.000506636	0.0324247	0.00498841	0.00498841	0.00511312	0.0779439
	1286	53.5833	5.20254	0.520254		6.90074	0.0109091	0.78	0.000506636	0.0324247	0.00498841	0.00498841	0.00511312	0.0779439
	1287	53.625	5.203	0.5203		6.90074	0.0109091	0.78	0.000506636	0.0324247	0.00498841	0.00498841	0.00511312	0.0779439
	1288	53.6667	5.20345	0.520345		6.90074	0.0109091	0.78	0.000506636	0.0324247	0.00498841	0.00498841	0.00511312	0.0779439
	1289	53.7083	5.20391	0.520391		6.90074	0.0109091	0.78	0.000506636	0.0324247	0.00498841	0.00498841	0.00511312	0.0779439
	1290	53.75	5.20436	0.520436		6.90074	0.0109091	0.78	0.000506636	0.0324247	0.00498841	0.00498841	0.00511312	0.0779439
	1291	53.7917	5.20482	0.520482		6.90074	0.0109091	0.78	0.000506636	0.0324247	0.00498841	0.00498841	0.00511312	0.0779439
	1292	53.8333	5.20527	0.520527		6.90074	0.0109091	0.78	0.000506636	0.0324247	0.00498841	0.00498841	0.00511312	0.0779439
	1293	53.875	5.20573	0.520573		6.90074	0.0109091	0.78	0.000506636	0.0324247	0.00498841	0.00498841	0.00511312	0.0779439
	1294	53.9167	5.20618	0.520618		6.90074	0.0109091	0.78	0.000506636	0.0324247	0.00498841	0.00498841	0.00511312	0.0779439
	1295	53.9583	5.20664	0.520664		6.90074	0.0109091	0.78	0.000506636	0.0324247	0.00498841	0.00498841	0.00511312	0.0779439
1	1296	54	5.20709	0.520709		6.90074	0.0109091	0.78	0.000506636	0.0324247	0.00498841	0.00498841	0.00511312	0.0779439
	1297	54.0417	5.20754	0.520754		6.90074	0.0109091	0.78	0.000506636	0.0324247	0.00498841	0.00498841	0.00511312	0.0779439
	1298	54.0833	5.208	0.5208		6.90074	0.0109091	0.78	0.000506636	0.0324247	0.00498841	0.00498841	0.00511312	0.0779439
	1299	54.125	5.20845	0.520845		6.90074	0.0109091	0.78	0.000506636	0.0324247	0.00498841	0.00498841	0.00511312	0.0779439
	1300	54.1667	5.20891	0.520891		6.90074	0.0109091	0.78	0.000506636	0.0324247	0.00498841	0.00498841	0.00511312	0.0779439
	1301	54.2083	5.20936	0.520936		6.90074	0.0109091	0.78	0.000506636	0.0324247	0.00498841	0.00498841	0.00511312	0.0779439
	1302	54.25	5.20982	0.520982		6.90074	0.0109091	0.78	0.000506636	0.0324247	0.00498841	0.00498841	0.00511312	0.0779439
	1303	54.2917	5.21027	0.521027		6.90074	0.0109091	0.78	0.000506636	0.0324247	0.00498841	0.00498841	0.00511312	0.0779439
	1304	54.3333	5.21073	0.521073		6.90074	0.0109091	0.78	0.000506636	0.0324247	0.00498841	0.00498841	0.00511312	0.0779439
	1305	54.375	5.21118	0.521118		6.90074	0.0109091	0.78	0.000506636	0.0324247	0.00498841	0.00498841	0.00511312	0.0779439
	1306	54.4167	5.21164	0.521164		6.90074	0.0109091	0.78	0.000506636	0.0324247	0.00498841	0.00498841	0.00511312	0.0779439
	1307	54.4583	5.21209	0.521209		6.90074	0.0109091	0.78	0.000506636	0.0324247	0.00498841	0.00498841	0.00511312	0.0779439
	1308	54.5	5.21254	0.521254		6.90074	0.0109091	0.78	0.000506636	0.0324247	0.00498841	0.00498841	0.00511312	0.0779439
	1309	54.5417	5.213	0.5213		6.90074	0.0109091	0.78	0.000506636	0.0324247	0.00498841	0.00498841	0.00511312	0.0779439
	1310	54.5833	5.21345	0.521345		6.90074	0.0109091	0.78	0.000506636	0.0324247	0.00498841	0.00498841	0.00511312	0.0779439
	1311	54.625	5.21391	0.521391		6.90074	0.0109091	0.78	0.000506636	0.0324247	0.00498841	0.00498841	0.00511312	0.0779439
	1312	54.6667	5.21436	0.521436		6.90074	0.0109091	0.78	0.000506636	0.0324247	0.00498841	0.00498841	0.00511312	0.0779439
	1313	54.7083	5.21482	0.521482		6.90074	0.0109091	0.78	0.000506636	0.0324247	0.00498841	0.00498841	0.00511312	0.0779439
	1314	54.75	5.21527	0.521527		6.90074	0.0109091	0.78	0.000506636	0.0324247	0.00498841	0.00498841	0.00511312	0.0779439
	1315	54.7917	5.21573	0.521573		6.90074	0.0109091	0.78	0.000506636	0.0324247	0.00498841	0.00498841	0.00511312	0.0779439
	1316	54.8333	5.21618	0.521618		6.90074	0.0109091	0.78	0.000506636	0.0324247	0.00498841	0.00498841	0.00511312	0.0779439
	1317	54.875	5.21664	0.521664		6.90074	0.0109091	0.78	0.000506636	0.0324247	0.00498841	0.00498841	0.00511312	0.0779439
	1318	54.9167	5.21709	0.521709		6.90074	0.0109091	0.78	0.000506636	0.0324247	0.00498841	0.00498841	0.00511312	0.0779439
	1319	54.9583	5.21754	0.521754		6.90074	0.0109091	0.78	0.000506636	0.0324247	0.00498841	0.00498841	0.00511312	0.0779439
1	1320	55	5.218	0.5218		6.90074	0.0109091	0.78	0.000506636	0.0324247	0.00498841	0.00498841	0.00511312	0.0779439
	1321	55.0417	5.21845	0.521845		6.90074	0.0109091	0.78	0.000506636	0.0324247	0.00498841	0.00498841	0.00511312	0.0779439
	1322	55.0833	5.21891	0.521891		6.90074	0.0109091	0.78	0.000506636	0.0324247	0.00498841	0.00498841	0.00511312	0.0779439
	1323	55.125	5.21936	0.521936		6.90074	0.0109091	0.78	0.000506636	0.0324247	0.00498841	0.00498841	0.00511312	0.0779439
	1324	55.1667	5.21982	0.521982		6.90074	0.0109091	0.78	0.000506636	0.0324247	0.00498841	0.00498841	0.00511312	0.0779439
	1325	55.2083	5.22027	0.522027		6.90074	0.0109091	0.78	0.000506636	0.0324247	0.00498841	0.00498841	0.00511312	0.0779439
	1326	55.25	5.22073	0.522073		6.90074	0.0109091	0.78	0.000506636	0.0324247	0.00498841	0.00498841	0.00511312	0.0779439
	1327	55.2917	5.22118	0.522118		6.90074	0.0109091	0.78	0.000506636	0.0324247	0.00498841	0.00498841	0.00511312	0.0779439
	1328	55.3333	5.22164	0.522164		6.90074	0.0109091	0.78	0.000506636	0.0324247	0.00498841	0.00498841	0.00511312	0.0779439
	1329	55.375	5.22209	0.522209		6.90074	0.0109091	0.78	0.000506636	0.0324247	0.00498841	0.00498841	0.00511312	0.0779439
	1330	55.4167	5.22254	0.522254		6.90074	0.0109091	0.78	0.000506636	0.0324247	0.00498841	0.00498841	0.00511312	0.0779439
	1331	55.4583	5.223	0.5223		6.90074	0.0109091	0.78	0.000506636	0.0324247	0.00498841	0.00498841	0.00511312	0.0779439
	1332	55.5	5.22345	0.522345		6.90074	0.0109091	0.78	0.000506636	0.0324247	0.00498841	0.00498841	0.00511312	0.0779439
	1333	55.5417	5.22391	0.522391		6.90074	0.0109091	0.78	0.000506636	0.0324247	0.00498841	0.00498841	0.00511312	0.0779439
	1334	55.5833	5.22436	0.522436		6.90074	0.0109091	0.78	0.000506636	0.0324247	0.00498841	0.00498841	0.00511312	0.0779439
	1335	55.625	5.22482	0.522482		6.90074	0.0109091	0.78	0.000506636	0.0324247	0.00498841	0.00498841	0.00511312	0.0779439
	1336	55.6667	5.22527	0.522527		6.90074	0.0109091	0.78	0.000506636	0.0324247	0.00498841	0.00498841	0.00511312	0.0779439
	1337	55.7083	5.22573	0.522573		6.90074	0.0109091	0.78	0.000506636	0.0324247	0.00498841	0.00498841	0.00511312	0.0779439
	1338	55.75	5.22618	0.522618		6.90074	0.0109091	0.78	0.000506636	0.0324247	0.00498841	0.00498841	0.00511312	0.0779439
	1339	55.7917	5.22664	0.522664		6.90074	0.0109091	0.78	0.000506636	0.0324247	0.00498841	0.00498841	0.00511312	0.0779439
	1340	55.8333	5.22709	0.522709		6.90074	0.0109091	0.78	0.000506636	0.0324247	0.00498841	0.00498841	0.00511312	0.0779439
	1341	55.875	5.22754	0.522754		6.90074	0.0109091	0.78	0.000506636	0.0324247	0.00498841	0.00498841	0.00511312	0.0779439
	1342	55.9167	5.228	0.5228		6.90074	0.0109091	0.78	0.000506636	0.0324247	0.00498841	0.00498841	0.00511312	0.0779439
	1343	55.9583	5.22845	0.522845		6.90074	0.0109091	0.78	0.000506636	0.0324247	0.00498841	0.00498841	0.00511312	0.0779439
1	1344	56	5.22891	0.522891		6.90074	0.0109091	0.78	0.000506636	0.0324247	0.00498841	0.00498841	0.00511312	0.0779439
	1345	56.0417	5.22936	0.522936		6.90074	0.0109091	0.78	0.000506636	0.0324247	0.00498841	0.00498841	0.00511312	0.0779439
	1346	56.0833	5.22982	0.522982		6.90074	0.0109091	0.78	0.000506636	0.0324247	0.00498841	0.00498841	0.00511312	0.0779439
	1347	56.125	5.23027	0.523027		6.90074	0.0109091	0.78	0.000506636	0.0324247	0.00498841	0.00498841	0.00511312	0.0779439
	1348	56.1667	5.23073	0.523073		6.90074	0.0109091	0.78	0.000506636	0.0324247	0.00498841	0.00498841	0.00511312	0.0779439
	1349	56.2083	5.23118	0.523118		6.90074	0.0109091	0.78	0.000506636	0.0324247	0.00498841	0.00498841	0.00511312	0.0779439
	1350	56.25	5.23164	0.523164		6.90074	0.0109091	0.78	0.000506636	0.0324247	0.00498841	0.00498841	0.00511312	0.0779439
	1351	56.2917	5.23209	0.523209		6.90074	0.0109091	0.78	0.000506636	0.0324247	0.00498841	0.00498841	0.00511312	0.0779439
	1352	56.3333	5.23254	0.523254		6.90074	0.0109091	0.78	0.000506636	0.0324247	0.00498841	0.00498841	0.00511312	0.0779439
	1353	56.375	5.233	0.5233		6.90074	0.0109091	0.78	0.000506636	0.0324247	0.00498841	0.00498841	0.00511312	0.0779439
	1354	56.4167	5.23345	0.523345		6.90074	0.0109091	0.78	0.000506636	0.0324247	0.00498841	0.00498841	0.00511312	0.0779439
	1355	56.4583	5.23391	0.523391		6.90074	0.0109091	0.78	0.000506636	0.0324247	0.00498841	0.00498841	0.00511312	0.0779439
	1356	56.5	5.23436	0.523436		6.90074	0.0109091	0.78	0.000506636	0.0324247	0.00498841	0.00498841	0.00511312	0.0779439
	1357	56.5417	5.23482	0.523482		6.90074	0.0109091	0.78	0.000506636	0.0324247	0.00498841	0.00498841	0.00498841	0.0779439
	1358	56.5833	5.23527	0.523527		6.90074	0.0109091	0.78	0.000506636	0.0324247	0.00498841	0.00498841	0.00783011	0.0779439
	1359	56.625	5.23573	0.523573		6.90074	0.0109091	0.78	0.000506636	0.0324247	0.00498841	0.00498841	0.0077054	0.0779439
	1360	56.6667	5.23618	0.523618		6.90074	0.0109091	0.78	0.000506636	0.0324247	0.00498841	0.00498841	0.00669066	0.0779439
	1361	56.7083	5.23664	0.523664		6.90074	0.0109091	0.78	0.000506636	0.0324247	0.00498841	0.00498841	0.0276271	0.0779439
	1362	56.75	5.23709	0.523709		6.90074	0.0109091	0.78	0.000506636	0.0324247	0.00498841	0.00498841	0.0521232	0.0779439
	1363	56.7917	5.23754	0.523754		6.90074	0.0109091	0.78	0.000506636	0.0324247	0.00498841	0.00498841	0.0564481	0.0779439
	1364	56.8333	5.238	0.5238		6.90074	0.0109091	0.78	0.000506636	0.0324247	0.00498841	0.00498841	0.0696719	0.0779439
	1365	56.875	5.23845	0.523845		6.90074	0.0109091	0.78	0.000506636	0.0324247	0.00498841	0.00498841	0.0784462	0.0779439
	1366	56.9167	5.23891	0.523891		6.90074	0.0109091	0.78	0.000506636	0.0324247	0.00498841	0.00498841	0.0875173	0.0779439
	1367	56.9583	5.23936	0.523936		6.90074	0.0109091	0.78	0.000506636	0.0324247	0.00498841	0.00498841	0.096885	0.0779439
1	1368	57	5.23982	0.523982		6.90074	0.0109091	0.78	0.000506636	0.0324247	0.00498841	0.00498841	0.104769	0.0779439
	1369	57.0417	5.24027	0.524027		6.90074	0.0109091	0.78	0.000506636	0.0324247	0.00498841	0.00498841	0.11384	0.0779439
	1370	57.0833	5.24073	0.524073		6.90074	0.0109091	0.78	0.000506636	0.0324247	0.00498841	0.00498841	0.119945	0.0779439
	1371	57.125	5.24118	0.524118		6.90074	0.0109091	0.78	0.000506636	0.0324247	0.00498841	0.00498841	0.12694	0.0779439
	1372	57.1667	5.24164	0.524164		6.90074	0.0109091	0.78	0.000506636	0.0324247	0.00498841	0.00498841	0.136307	0.0779439
	1373	57.2083	5.24209	0.524209		6.90074	0.0109091	0.78	0.000506636	0.0324247	0.00498841	0.00498841	0.145081	0.0779439
	1374	57.25	5.24254	0.524254		6.90074	0.0109091	0.78	0.000506636	0.0324247	0.00498841	0.00498841	0.147033	0.0779439
	1375	57.2917	5.243	0.5243		6.90074	0.0109091	0.78	0.000506636	0.0324247	0.00498841	0.00498841	0.157884	0.0779439
	1376	57.3333	5.24345	0.524345		6.90074	0.0109091	0.78	0.000506636	0.0324247	0.00498841	0.00498841	0.162505	0.0779439
	1377	57.375	5.24391	0.524391		6.90074	0.0109091	0.78	0.000506636	0.0324247	0.00498841	0.00498841	0.173653	0.0779439
	1378	57.4167	5.24436	0.524436		6.90074	0.0109091	0.78	0.000506636	0.0324247	0.00498841	0.00498841	0.181834	0.0779439
	1379	57.4583	5.24482	0.524482		6.90074	0.0109091	0.78	0.000506636	0.0324247	0.00498841	0.00498841	0.187345	0.0779439
	1380	57.5	5.24527	0.524527		6.90074	0.0109091	0.78	0.000506636	0.0324247	0.00498841	0.00498841	0.19701	0.0779439
	1381	57.5417	5.24573	0.524573		6.90074	0.0109091	0.78	0.000506636	0.0324247	0.00498841	0.00498841	0.203114	0.0779439
	1382	57.5833	5.24618	0.524618		6.90074	0.0109091	0.78	0.000506636	0.0324247	0.00498841	0.00498841	0.212482	0.0779439
	1383	57.625	5.24664	0.524664		6.90074	0.0109091	0.78	0.000506636	0.0324247	0.00498841	0.00498841	0.21918	0.0779439
	1384	57.6667	5.24709	0.524709		6.90074	0.0109091	0.78	0.000506636	0.0324247	0.00498841	0.00498841	0.225878	0.0779439
	1385	57.7083	5.24754	0.524754		6.90074	0.0109091	0.78	0.000506636	0.0324247	0.00498841	0.00498841	0.234652	0.0779439
	1386	57.75	5.248	0.5248		6.90074	0.0109091	0.78	0.000506636	0.0324247	0.00498841	0.00498841	0.239867	0.0779439
	1387	57.7917	5.24845	0.524845		6.90074	0.0109091	0.78	0.000506636	0.0324247	0.00498841	0.00498841	0.248938	0.0779439
	1388	57.8333	5.24891	0.524891		6.90074	0.0109091	0.78	0.000506636	0.0324247	0.00498841	0.00498841	0.258009	0.0779439
	1389	57.875	5.24936	0.524936		6.90074	0.0109091	0.78	0.000506636	0.0324247	0.00498841	0.00498841	0.263224	0.0779439
	1390	57.9167	5.24982	0.524982		6.90074	0.0109091	0.78	0.000506636	0.0324247	0.00498841	0.00498841	0.267549	0.0779439
	1391	57.9583	5.25027	0.525027		6.90074	0.0109091	0.78	0.000506636	0.0324247	0.00498841	0.00498841	0.277509	0.0779439
1	1392	58	5.25073	0.525073		6.90074	0.0109091	0.78	0.000506636	0.0324247	0.00498841	0.00498841	0.285394	0.0779439
	1393	58.0417	5.25118	0.525118		6.90074	0.0109091	0.78	0.000506636	0.0324247	0.00498841	0.00498841	0.289422	0.0779439
	1394	58.0833	5.25164	0.525164		6.90074	0.0109091	0.78	0.000506636	0.0324247	0.00498841	0.00498841	0.294043	0.0779439
	1395	58.125	5.25209	0.525209		6.90074	0.0109091	0.78	0.000506636	0.0324247	0.00498841	0.00498841	0.301038	0.0779439
	1396	58.1667	5.25254	0.525254		6.90074	0.0109091	0.78	0.000506636	0.0324247	0.00498841	0.00498841	0.310999	0.0779439
	1397	58.2083	6.48267	0.648267	30.0772	6.89989	29.523	0.78	1.37109	87.75	13.5	0	0.313247	0
	1398	58.25	6.49348	0.649348	29.9071	6.89051	0.259488	0.78	0.012051	0.771266	0.118656	0.118656	0.32007	1.85401
	1399	58.2917	6.49348	0.649348	30.0772	6.86901	0	0.78	0	0	0	0	0.325113	0
	1400	58.3333	6.49024	0.649024	29.737	6.83557	-0.077856	0.78	-0.00361576	-0.231408	-0.0356013	-0.0356013	0.331639	-0.55627
	1401	58.375	6.567	0.6567	30.1906	6.77722	1.84234	0.78	0.085561	5.47591	0.842447	0.842447	0.338165	13.1632
	1402	58.4167	6.65674	0.665674	29.737	6.76359	2.15371	0.78	0.100022	6.4014	0.98483	0.98483	0.320663	15.388
	1403	58.4583	6.67296	0.667296	30.0489	6.76913	0.389232	0.78	0.0180766	1.1569	0.177985	0.177985	0.303755	2.78101
	1404	58.5	6.72161	0.672161	29.5953	6.76742	1.16767	0.78	0.0542285	3.47063	0.533943	0.533943	0.302865	8.34285
	1405	58.5417	6.75404	0.675404	29.9638	6.77083	0.77844	0.78	0.036152	2.31373	0.355958	0.355958	0.300788	5.56185
	1406	58.5833	6.78756	0.678756	29.7937	6.76785	0.804408	0.78	0.037358	2.39091	0.367832	0.367832	0.297526	5.74738
	1407	58.625	6.82216	0.682216	30.1339	6.7687	0.830352	0.78	0.0385629	2.46802	0.379696	0.379696	0.290999	5.93275
	1408	58.6667	6.85135	0.685135	30.219	6.76593	0.700608	0.78	0.0325374	2.08239	0.320368	0.320368	0.289516	5.00575
	1409	58.7083	6.88487	0.688487	30.2473	6.76593	0.804384	0.78	0.0373569	2.39084	0.367822	0.367822	0.289516	5.74721
	1410	58.75	6.90757	0.690757	30.0205	6.76359	0.54492	0.78	0.025307	1.61964	0.249176	0.249176	0.285067	3.89338
	1411	58.7917	6.93352	0.693352	30.8143	6.76061	0.622776	0.78	0.0289227	1.85105	0.284777	0.284777	0.281804	4.44965
	1412	58.8333	6.96812	0.696812	30.0489	6.76295	0.830328	0.78	0.0385618	2.46795	0.379685	0.379685	0.279134	5.93258
	1413	58.875	7.00055	0.700055	30.6726	6.75848	0.77844	0.78	0.036152	2.31373	0.355958	0.355958	0.274091	5.56185
	1414	58.9167	7.00812	0.700812	30.4174	6.75848	0.181656	0.78	0.00843639	0.539929	0.083066	0.083066	0.269345	1.29791
	1415	58.9583	7.04813	0.704813	29.9922	6.75571	0.960096	0.78	0.0445884	2.85366	0.439024	0.439024	0.274388	6.85975
1	1416	59	7.06543	0.706543	30.2757	6.75848	0.415152	0.78	0.0192803	1.23394	0.189837	0.189837	0.264895	2.9662
	1417	59.0417	7.10651	0.710651	30.4458	6.7555	0.986064	0.78	0.0457944	2.93084	0.450899	0.450899	0.268159	7.04529
	1418	59.0833	7.13678	0.713678	30.3891	6.75103	0.726528	0.78	0.0337411	2.15943	0.33222	0.33222	0.256886	5.19094
	1419	59.125	7.15733	0.715733	30.6442	6.75422	0.493032	0.78	0.0228972	1.46542	0.225449	0.225449	0.252437	3.52264
	1420	59.1667	7.19301	0.719301	30.304	6.7538	0.856296	0.78	0.0397677	2.54514	0.391559	0.391559	0.251547	6.11812
	1421	59.2083	7.21571	0.721571	30.6726	6.75337	0.54492	0.78	0.025307	1.61964	0.249176	0.249176	0.247987	3.89338
	1422	59.25	7.25031	0.725031	31.0695	6.75145	0.830352	0.78	0.0385629	2.46802	0.379696	0.379696	0.245318	5.93275
	1423	59.2917	7.27517	0.727517	30.9561	6.74953	0.596784	0.78	0.0277156	1.7738	0.272892	0.272892	0.239385	4.26394
	1424	59.3333	7.30004	0.730004	30.3891	6.74911	0.596832	0.78	0.0277178	1.77394	0.272914	0.272914	0.236715	4.26428
	1425	59.375	7.33248	0.733248	30.1906	6.74868	0.77844	0.78	0.036152	2.31373	0.355958	0.355958	0.233452	5.56185
	1426	59.4167	7.35194	0.735194	30.6159	6.74592	0.467088	0.78	0.0216923	1.38831	0.213586	0.213586	0.229596	3.33728
	1427	59.4583	7.38546	0.738546	30.4174	6.74592	0.804384	0.78	0.0373569	2.39084	0.367822	0.367822	0.222477	5.74721
	1428	59.5	7.41897	0.741897	30.8711	6.74549	0.804408	0.78	0.037358	2.39091	0.367832	0.367832	0.215951	5.74738
	1429	59.5417	7.43843	0.743843	29.9071	6.7457	0.467064	0.78	0.0216912	1.38824	0.213575	0.213575	0.209721	3.33711
	1430	59.5833	7.45465	0.745465	30.1623	6.74123	0.389232	0.78	0.0180766	1.1569	0.177985	0.177985	0.202899	2.78101
	1431	59.625	7.49141	0.749141	30.5592	6.74293	0.88224	0.78	0.0409726	2.62225	0.403423	0.403423	0.204382	6.30348
	1432	59.6667	7.5206	0.75206	30.1623	6.74357	0.700584	0.78	0.0325362	2.08232	0.320357	0.320357	0.194	5.00557
	1433	59.7083	7.53574	0.753574	30.3891	6.74378	0.363288	0.78	0.0168717	1.07979	0.166121	0.166121	0.18777	2.59564
	1434	59.75	7.55304	0.755304	30.3324	6.74442	0.415176	0.78	0.0192814	1.23401	0.189848	0.189848	0.179465	2.96637
	1435	59.7917	7.57899	0.757899	31.0128	6.74293	0.622752	0.78	0.0289216	1.85098	0.284766	0.284766	0.178871	4.44948
	1436	59.8333	7.61575	0.761575	30.3607	6.74293	0.88224	0.78	0.0409726	2.62225	0.403423	0.403423	0.173235	6.30348
	1437	59.875	7.6244	0.76244	30.7009	6.74166	0.2076	0.78	0.00964127	0.617042	0.0949295	0.0949295	0.161963	1.48327
	1438	59.9167	7.64926	0.764926	30.2473	6.74102	0.596808	0.78	0.0277167	1.77387	0.272903	0.272903	0.158107	4.26411
	1439	59.9583	7.67845	0.767845	30.5025	6.73804	0.700608	0.78	0.0325374	2.08239	0.320368	0.320368	0.152471	5.00575
1	1440	60	7.70224	0.770224	30.786	6.73654	0.570864	0.78	0.0265118	1.69676	0.26104	0.26104	0.144758	4.07874
	1441	60.0417	7.72278	0.772278	30.9845	6.7408	0.493008	0.78	0.0228961	1.46535	0.225438	0.225438	0.136156	3.52247
	1442	60.0833	7.73576	0.773576	30.3324	6.73633	0.3114	0.78	0.0144619	0.925562	0.142394	0.142394	0.132596	2.22491
	1443	60.125	7.76387	0.776387	30.1339	6.73718	0.674664	0.78	0.0313325	2.00528	0.308504	0.308504	0.126663	4.82038
	1444	60.1667	7.77684	0.777684	30.8711	6.73718	0.311352	0.78	0.0144597	0.92542	0.142372	0.142372	0.118061	2.22457
	1445	60.2083	7.81793	0.781793	30.8427	6.73484	0.98604	0.78	0.0457933	2.93077	0.450888	0.450888	0.125774	7.04512
	1446	60.25	7.83847	0.783847	30.3607	6.73676	0.493032	0.78	0.0228972	1.46542	0.225449	0.225449	0.106789	3.52264
	1447	60.2917	7.8482	0.78482	30.5025	6.73484	0.23352	0.78	0.010845	0.694083	0.106782	0.106782	0.105899	1.66847
	1448	60.3333	7.87739	0.787739	30.9561	6.73378	0.700608	0.78	0.0325374	2.08239	0.320368	0.320368	0.0975933	5.00575
	1449	60.375	7.90658	0.790658	29.9071	6.73314	0.700608	0.78	0.0325374	2.08239	0.320368	0.320368	0.091957	5.00575
	1450	60.4167	7.92388	0.792388	30.1056	6.73079	0.415176	0.78	0.0192814	1.23401	0.189848	0.189848	0.0863211	2.96637
	1451	60.4583	7.93469	0.793469	30.2473	6.73442	0.259464	0.78	0.0120499	0.771195	0.118645	0.118645	0.0786085	1.85383
	1452	60.5	7.95091	0.795091	30.5875	6.73122	0.389256	0.78	0.0180777	1.15697	0.177996	0.177996	0.0780156	2.78118
	1453	60.5417	7.96713	0.796713	31.0128	6.73165	0.389208	0.78	0.0180754	1.15683	0.177974	0.177974	0.0800914	2.78084
	1454	60.5833	7.98227	0.798227	30.8143	6.7276	0.363288	0.78	0.0168717	1.07979	0.166121	0.166121	0.0711927	2.59564
	1455	60.625	8.00822	0.800822	31.4097	6.73079	0.622776	0.78	0.0289227	1.85105	0.284777	0.284777	0.0673363	4.44965
	1456	60.6667	8.01362	0.801362	31.0979	6.73271	0.12972	0.78	0.0060244	0.385562	0.0593172	0.0593172	0.0661497	0.926831
	1457	60.7083	8.04281	0.804281	31.0695	6.72803	0.700608	0.78	0.0325374	2.08239	0.320368	0.320368	0.0622935	5.00575
	1458	60.75	8.04281	0.804281	30.8143	6.72803	0	0.78	0	0	0	0	0.0542843	0
	1459	60.7917	8.05687	0.805687	31.4381	6.73016	0.337344	0.78	0.0156668	1.00267	0.154258	0.154258	0.0548775	2.41028
	1460	60.8333	8.07417	0.807417	31.3247	6.72909	0.415152	0.78	0.0192803	1.23394	0.189837	0.189837	0.0522076	2.9662
	1461	60.875	8.09687	0.809687	31.6932	6.72824	0.54492	0.78	0.025307	1.61964	0.249176	0.249176	0.0462751	3.89338
	1462	60.9167	8.10985	0.810985	31.5515	6.73122	0.3114	0.78	0.0144619	0.925562	0.142394	0.142394	0.0367827	2.22491
	1463	60.9583	8.12282	0.812282	30.8711	6.72632	0.311352	0.78	0.0144597	0.92542	0.142372	0.142372	0.0338163	2.22457
1	1464	61	8.13796	0.813796	31.3814	6.72909	0.363288	0.78	0.0168717	1.07979	0.166121	0.166121	0.0305536	2.59564
	1465	61.0417	8.15093	0.815093	30.9278	6.7293	0.311376	0.78	0.0144608	0.925491	0.142383	0.142383	0.029367	2.22474
	1466	61.0833	8.16931	0.816931	30.786	6.72909	0.44112	0.78	0.0204863	1.31112	0.201711	0.201711	0.026104	3.15174
	1467	61.125	8.16282	0.816282	30.7009	6.72909	-0.155688	0.78	-0.0072304	-0.462746	-0.0711916	-0.0711916	0.0175016	-1.11237
	1468	61.1667	8.17255	0.817255	30.0772	6.72867	0.233544	0.78	0.0108462	0.694154	0.106793	0.106793	0.0207646	1.66864
	1469	61.2083	8.18337	0.818337	30.8427	6.72867	0.259488	0.78	0.012051	0.771266	0.118656	0.118656	0.0183914	1.85401
	1470	61.25	8.17796	0.817796	30.4741	6.72611	-0.129768	0.78	-0.00602663	-0.385704	-0.0593392	-0.0593392	0.0198746	-0.927174
	1471	61.2917	8.19959	0.819959	29.9355	6.73016	0.519	0.78	0.0241032	1.5426	0.237324	0.237324	0.0201717	3.70818
	1472	61.3333	8.1985	0.81985	30.1339	6.72845	-0.025968	0.78	-0.001206	-0.0771837	-0.0118744	-0.0118744	0.0115685	-0.185538
	1473	61.375	8.20499	0.820499	30.5592	6.72803	0.155688	0.78	0.0072304	0.462746	0.0711916	0.0711916	0.0172047	1.11237
	1474	61.4167	8.18985	0.818985	30.786	6.72867	-0.363264	0.78	-0.0168706	-1.07972	-0.16611	-0.16611	0.0133488	-2.59547
	1475	61.4583	8.20499	0.820499	30.2757	6.72845	0.363264	0.78	0.0168706	1.07972	0.16611	0.16611	-0.0525045	2.59547
	1476	61.5	8.2104	0.82104	30.304	6.72717	0.129744	0.78	0.00602552	0.385633	0.0593282	0.0593282	-0.0566573	0.927003
	1477	61.5417	8.20607	0.820607	30.8143	6.72952	-0.1038	0.78	-0.00482064	-0.308521	-0.0474647	-0.0474647	-0.0611071	-0.741636
	1478	61.5833	8.20067	0.820067	31.353	6.72568	-0.12972	0.78	-0.0060244	-0.385562	-0.0593172	-0.0593172	-0.0578439	-0.926831
	1479	61.625	8.20499	0.820499	31.4948	6.73058	0.103776	0.78	0.00481952	0.308449	0.0474538	0.0474538	-0.053988	0.741465
	1480	61.6667	8.20607	0.820607	31.1262	6.72717	0.025944	0.78	0.00120488	0.0771124	0.0118634	0.0118634	-0.0551743	0.185366
	1481	61.7083	8.1985	0.81985	31.835	6.72952	-0.181632	0.78	-0.00843528	-0.539858	-0.0830551	-0.0830551	-0.0557675	-1.29774
	1482	61.75	8.20607	0.820607	31.5515	6.72994	0.181632	0.78	0.00843528	0.539858	0.0830551	0.0830551	-0.0530979	1.29774
	1483	61.7917	8.19742	0.819742	31.6365	6.72675	-0.207576	0.78	-0.00964016	-0.61697	-0.0949185	-0.0949185	-0.0581405	-1.4831
	1484	61.8333	8.19418	0.819418	32.1468	6.72973	-0.077832	0.78	-0.00361464	-0.231337	-0.0355903	-0.0355903	-0.0492418	-0.556099
	1485	61.875	8.23526	0.823526	32.5438	6.72654	0.986016	0.78	0.0457922	2.9307	0.450877	0.450877	-0.0519116	7.04495
	1486	61.9167	8.20715	0.820715	32.1185	6.72952	-0.674664	0.78	-0.0313325	-2.00528	-0.308504	-0.308504	-0.0670397	-4.82038
	1487	61.9583	8.22445	0.822445	32.2036	6.7293	0.4152	0.78	0.0192825	1.23408	0.189859	0.189859	-0.0563607	2.96655
1	1488	62	8.20391	0.820391	32.0051	6.73016	-0.493032	0.78	-0.0228972	-1.46542	-0.225449	-0.225449	-0.0619969	-3.52264
	1489	62.0417	8.21256	0.821256	31.9767	6.72973	0.207576	0.78	0.00964016	0.61697	0.0949185	0.0949185	-0.0551743	1.4831
	1490	62.0833	8.22121	0.822121	32.1468	6.72824	0.2076	0.78	0.00964127	0.617042	0.0949295	0.0949295	-0.0587336	1.48327
	1491	62.125	8.2104	0.82104	32.0335	6.7293	-0.259488	0.78	-0.012051	-0.771266	-0.118656	-0.118656	-0.0587342	-1.85401
	1492	62.1667	8.21905	0.821905	33.2526	6.73079	0.2076	0.78	0.00964127	0.617042	0.0949295	0.0949295	-0.0572507	1.48327
	1493	62.2083	8.24283	0.824283	32.8556	6.73058	0.57084	0.78	0.0265107	1.69669	0.261029	0.261029	-0.0617003	4.07857
	1494	62.25	8.22661	0.822661	32.4303	6.72909	-0.389208	0.78	-0.0180754	-1.15683	-0.177974	-0.177974	-0.0599203	-2.78084
	1495	62.2917	8.2277	0.82277	31.9201	6.72441	0.025944	0.78	0.00120488	0.0771124	0.0118634	0.0118634	-0.0625901	0.185366
	1496	62.3333	8.24932	0.824932	32.0902	6.72696	0.518976	0.78	0.0241021	1.54253	0.237313	0.237313	-0.0617003	3.70801
	1497	62.375	8.24067	0.824067	31.9767	6.72504	-0.2076	0.78	-0.00964127	-0.617042	-0.0949295	-0.0949295	-0.0673365	-1.48327
	1498	62.4167	8.24067	0.824067	32.1752	6.72632	0	0.78	0	0	0	0	-0.063777	0
	1499	62.4583	8.24283	0.824283	32.0618	6.72973	0.051888	0.78	0.00240976	0.154225	0.0237269	0.0237269	-0.0655565	0.370733
	1500	62.5	8.24716	0.824716	32.5721	6.72994	0.1038	0.78	0.00482064	0.308521	0.0474647	0.0474647	-0.0661497	0.741636
	1501	62.5417	8.24283	0.824283	33.366	6.73101	-0.1038	0.78	-0.00482064	-0.308521	-0.0474647	-0.0474647	-2.36831	-0.741636
	1502	62.5833	8.23094	0.823094	33.0257	6.72654	-0.285432	0.78	-0.0132559	-0.848379	-0.13052	-0.13052	-2.36713	-2.03937
	1503	62.625	8.2331	0.82331	33.1675	6.72845	0.051912	0.78	0.00241088	0.154296	0.0237379	0.0237379	-2.43773	0.370904
	1504	62.6667	8.23418	0.823418	33.6211	6.72675	0.025944	0.78	0.00120488	0.0771124	0.0118634	0.0118634	-2.43832	0.185366
	1505	62.7083	8.24499	0.824499	33.1675	6.72952	0.259488	0.78	0.012051	0.771266	0.118656	0.118656	-2.43862	1.85401
	1506	62.75	8.24607	0.824607	34.0464	6.72675	0.025944	0.78	0.00120488	0.0771124	0.0118634	0.0118634	-2.44158	0.185366
	1507	62.7917	8.2331	0.82331	33.451	6.72781	-0.311376	0.78	-0.0144608	-0.925491	-0.142383	-0.142383	-2.44158	-2.22474
	1508	62.8333	8.23851	0.823851	34.0747	6.72675	0.129744	0.78	0.00602552	0.385633	0.0593282	0.0593282	-2.43328	0.927003
	1509	62.875	8.23959	0.823959	33.5361	6.72696	0.025944	0.78	0.00120488	0.0771124	0.0118634	0.0118634	-2.42942	0.185366
	1510	62.9167	8.25581	0.825581	33.1959	6.72824	0.389232	0.78	0.0180766	1.1569	0.177985	0.177985	-2.42171	2.78101
	1511	62.9583	8.25148	0.825148	33.1959	6.72867	-0.103776	0.78	-0.00481952	-0.308449	-0.0474538	-0.0474538	-2.41311	-0.741465
1	1512	63	8.24175	0.824175	32.0618	6.72717	-0.233568	0.78	-0.0108473	-0.694225	-0.106804	-0.106804	-2.3876	-1.66881
	1513	63.0417	8.26121	0.826121	32.1185	6.72696	0.467064	0.78	0.0216912	1.38824	0.213575	0.213575	-2.38493	3.33711
	1514	63.0833	8.25364	0.825364	31.75	6.72781	-0.181608	0.78	-0.00843416	-0.539787	-0.0830441	-0.0830441	-2.39026	-1.29756
	1515	63.125	7.99848	0.799848	31.5231	6.72824	-6.12382	0.78	-0.2844	-18.2016	-2.80024	-2.80024	-2.38819	-43.7538
	1516	63.1667	8.22229	0.822229	32.6288	6.72909	5.37132	0.78	0.249453	15.965	2.45615	0	-2.29623	0
	1517	63.2083	8.21148	0.821148	32.3453	6.73207	-0.259512	0.78	-0.0120522	-0.771338	-0.118667	-0.118667	-2.27339	-1.85418
	1518	63.25	8.21905	0.821905	32.3737	6.72952	0.181656	0.78	0.00843639	0.539929	0.083066	0.083066	-2.25915	1.29791
	1519	63.2917	8.2277	0.82277	31.7216	6.72994	0.207576	0.78	0.00964016	0.61697	0.0949185	0.0949185	-2.24818	1.4831
	1520	63.3333	8.2277	0.82277	32.5154	6.72632	0	0.78	0	0	0	0	-2.23542	0
	1521	63.375	8.22661	0.822661	32.1185	6.72909	-0.025944	0.78	-0.00120488	-0.0771124	-0.0118634	-0.0118634	-2.22623	-0.185366
	1522	63.4167	8.22878	0.822878	31.9201	6.72547	0.051888	0.78	0.00240976	0.154225	0.0237269	0.0237269	-2.2111	0.370733
	1523	63.4583	8.21796	0.821796	32.5154	6.7276	-0.259464	0.78	-0.0120499	-0.771195	-0.118645	-0.118645	-2.19775	-1.85383
	1524	63.5	8.24175	0.824175	32.0051	6.72675	0.57084	0.78	0.0265107	1.69669	0.261029	0.261029	-2.18321	4.07857
	1525	63.5417	8.22878	0.822878	32.2319	6.72781	-0.311376	0.78	-0.0144608	-0.925491	-0.142383	-0.142383	-2.18054	-2.22474
	1526	63.5833	8.21472	0.821472	32.402	6.72994	-0.33732	0.78	-0.0156657	-1.0026	-0.154247	-0.154247	-2.16808	-2.4101
	1527	63.625	8.22553	0.822553	32.2319	6.73101	0.259488	0.78	0.012051	0.771266	0.118656	0.118656	-2.15088	1.85401
	1528	63.6667	8.22229	0.822229	33.1392	6.72994	-0.077832	0.78	-0.00361464	-0.231337	-0.0355903	-0.0355903	-2.13842	-0.556099
	1529	63.7083	8.22661	0.822661	32.6005	6.72994	0.103776	0.78	0.00481952	0.308449	0.0474538	0.0474538	-2.12537	0.741465
	1530	63.75	8.22229	0.822229	33.2242	6.7293	-0.103776	0.78	-0.00481952	-0.308449	-0.0474538	-0.0474538	-2.11528	-0.741465
	1531	63.7917	8.23094	0.823094	33.0541	6.7276	0.207552	0.78	0.00963905	0.616899	0.0949075	0.0949075	-2.09808	1.48293
	1532	63.8333	8.22553	0.822553	32.9124	6.72717	-0.12972	0.78	-0.0060244	-0.385562	-0.0593172	-0.0593172	-2.09215	-0.926831
	1533	63.875	8.21796	0.821796	32.8556	6.72994	-0.181632	0.78	-0.00843528	-0.539858	-0.0830551	-0.0830551	-2.07524	-1.29774
	1534	63.9167	8.24824	0.824824	32.6288	6.73016	0.726552	0.78	0.0337422	2.1595	0.332231	0.332231	-2.06367	5.19111
	1535	63.9583	8.22229	0.822229	32.7139	6.72654	-0.622752	0.78	-0.0289216	-1.85098	-0.284766	-0.284766	-2.05536	-4.44948
1	1536	64	8.22661	0.822661	33.2242	6.72717	0.103776	0.78	0.00481952	0.308449	0.0474538	0.0474538	-2.03816	0.741465
	1537	64.0417	8.2277	0.82277	33.451	6.7276	0.025944	0.78	0.00120488	0.0771124	0.0118634	0.0118634	-2.02659	0.185366
	1538	64.0833	8.23202	0.823202	32.7422	6.72867	0.103776	0.78	0.00481952	0.308449	0.0474538	0.0474538	-2.01532	0.741465
	1539	64.125	8.22553	0.822553	32.9691	6.72952	-0.155664	0.78	-0.00722928	-0.462674	-0.0711806	-0.0711806	-2.00227	-1.1122
	1540	64.1667	8.38663	0.838663	30.8427	6.72909	3.8663	0.78	0.179557	11.4917	1.76795	0	-1.98625	0
	1541	64.2083					-201.279	0.78	-9.34772	-598.254	-92.0391	-92.0391	-1.97231	-1438.11
	1542	64.25	1.26921	0.126921	31.1262	6.8179	30.4611	0.78	1.41466	90.5385	13.929	0	0.339055	0
	1543	64.2917	1	0.1	30.8143	7.11562	-6.46114	0.78	-0.300065	-19.2042	-2.95449	-2.95449	0.351217	-46.1639
	1544	64.3333	1	0.1	30.5025	7.29131	0	0.78	0	0	0	0	0.437241	0
	1545	64.375	1	0.1	30.6442	7.53983	0	0.78	0	0	0	0	0.454149	0
	1546	64.4167	1	0.1	30.5592	7.904	0	0.78	0	0	0	0	0.461862	0
	1547	64.4583	1.00108	0.100108	30.8711	7.8893	0.025944	0.78	0.00120488	0.0771124	0.0118634	0.0118634	0.470761	0.185366
	1548	64.5	1.01838	0.101838	30.7009	7.84032	0.415176	0.78	0.0192814	1.23401	0.189848	0.189848	0.480253	2.96637
	1549	64.5417	1.03784	0.103784	30.9561	7.71893	0.467064	0.78	0.0216912	1.38824	0.213575	0.213575	0.483813	3.33711
	1550	64.5833	1.06703	0.106703	31.5515	7.50619	0.700608	0.78	0.0325374	2.08239	0.320368	0.320368	0.487373	5.00575
	1551	64.625	1.11461	0.111461	31.2396	7.30217	1.14173	0.78	0.0530237	3.39351	0.522079	0.522079	0.490339	8.15749
	1552	64.6667	1.20326	0.120326	32.0335	7.13649	2.12777	0.78	0.0988169	6.32428	0.972967	0.972967	0.486483	15.2026
	1553	64.7083	1.32652	0.132652	32.5154	7.0283	2.95812	0.78	0.13738	8.79231	1.35266	0	0.470761	0
	1554	64.75	1.43896	0.143896	32.1752	7.04214	2.69861	0.78	0.125328	8.02097	1.234	0	0.484109	0
	1555	64.7917	1.53735	0.153735	32.6288	7.06088	2.36131	0.78	0.109663	7.01844	1.07976	0	0.489746	0
	1556	64.8333	1.61735	0.161735	32.5154	7.07068	1.92017	0.78	0.0891757	5.70724	0.878037	0.878037	0.496568	13.7193
	1557	64.875	1.7006	0.170061	33.3376	7.06493	1.99802	0.78	0.0927914	5.93865	0.913639	0.913639	0.484999	14.2756
	1558	64.9167	1.74169	0.174169	32.5438	7.05748	0.98604	0.78	0.0457933	2.93077	0.450888	0.450888	0.471651	7.04512
	1559	64.9583	1.78926	0.178926	33.1108	7.04789	1.14173	0.78	0.0530237	3.39351	0.522079	0.522079	0.466311	8.15749
1	1560	65	1.8444	0.18444	32.5154	7.04044	1.32336	0.78	0.0614589	3.93337	0.605134	0.605134	0.464532	9.45522
	1561	65.0417	1.87792	0.187792	31.7783	7.03149	0.804408	0.78	0.037358	2.39091	0.367832	0.367832	0.455336	5.74738
	1562	65.0833	1.93198	0.193198	31.9484	7.02319	1.29742	0.78	0.0602541	3.85626	0.593271	0.593271	0.456819	9.26986
	1563	65.125	1.98279	0.198279	31.6649	7.0168	1.21958	0.78	0.0566394	3.62492	0.55768	0.55768	0.451479	8.71376
	1564	65.1667	2.02496	0.202496	31.6082	7.00828	1.01198	0.78	0.0469981	3.00788	0.462751	0.462751	0.447326	7.23048
	1565	65.2083	2.05848	0.205848	31.1546	7.00445	0.804384	0.78	0.0373569	2.39084	0.367822	0.367822	0.443174	5.74721
	1566	65.25	2.09091	0.209091	31.0979	6.9987	0.778464	0.78	0.0361531	2.3138	0.355969	0.355969	0.443174	5.56202
	1567	65.2917	2.13957	0.213957	30.7576	6.99444	1.16767	0.78	0.0542285	3.47063	0.533943	0.533943	0.44169	8.34285
	1568	65.3333	2.19579	0.219579	30.5875	6.99125	1.3493	0.78	0.0626638	4.01048	0.616998	0.616998	0.44169	9.64059
	1569	65.375	2.24011	0.224011	30.4741	6.98528	1.0639	0.78	0.049409	3.16218	0.486489	0.486489	0.432791	7.60139
	1570	65.4167	2.2812	0.22812	30.5592	6.98081	0.986016	0.78	0.0457922	2.9307	0.450877	0.450877	0.431901	7.04495
	1571	65.4583	2.33958	0.233958	30.4458	6.97272	1.40122	0.78	0.0650747	4.16478	0.640736	0.640736	0.429529	10.0115
	1572	65.5	2.36986	0.236986	30.8711	6.96633	0.726552	0.78	0.0337422	2.1595	0.332231	0.332231	0.425672	5.19111
	1573	65.5417	2.42608	0.242608	31.1546	6.95887	1.34933	0.78	0.0626649	4.01056	0.617009	0.617009	0.427749	9.64076
	1574	65.5833	2.46068	0.246068	30.9561	6.95526	0.830352	0.78	0.0385629	2.46802	0.379696	0.379696	0.425375	5.93275
	1575	65.625	2.52122	0.252122	31.2396	6.95206	1.4531	0.78	0.0674845	4.31901	0.664462	0.664462	0.420926	10.3822
	1576	65.6667	2.55798	0.255798	31.9201	6.94631	0.88224	0.78	0.0409726	2.62225	0.403423	0.403423	0.415883	6.30348
	1577	65.7083	2.60447	0.260447	32.0335	6.94077	1.11578	0.78	0.0518188	3.3164	0.510216	0.510216	0.411434	7.97212
	1578	65.75	2.64664	0.264664	32.9974	6.93545	1.01198	0.78	0.0469981	3.00788	0.462751	0.462751	0.407874	7.23048
	1579	65.7917	2.69854	0.269854	32.4303	6.928	1.2455	0.78	0.0578432	3.70196	0.569533	0.569533	0.405501	8.89895
	1580	65.8333	2.75043	0.275043	32.9974	6.92587	1.24553	0.78	0.0578443	3.70204	0.569544	0.569544	0.400755	8.89912
	1581	65.875	2.80125	0.280125	32.6855	6.92033	1.21958	0.78	0.0566394	3.62492	0.55768	0.55768	0.394229	8.71376
	1582	65.9167	2.83909	0.283909	32.8273	6.91458	0.908184	0.78	0.0421775	2.69936	0.415286	0.415286	0.389482	6.48885
	1583	65.9583	2.88342	0.288342	33.3943	6.91266	1.06387	0.78	0.0494079	3.16211	0.486478	0.486478	0.385923	7.60122
1	1584	66	2.92775	0.292775	32.799	6.90862	1.0639	0.78	0.049409	3.16218	0.486489	0.486489	0.377914	7.60139
	1585	66.0417	2.98937	0.298937	31.6932	6.9067	1.47905	0.78	0.0686893	4.39612	0.676326	0.676326	0.373761	10.5676
	1586	66.0833	3.01748	0.301748	32.2036	6.905	0.674664	0.78	0.0313325	2.00528	0.308504	0.308504	0.358336	4.82038
	1587	66.125	3.04992	0.304992	31.4381	6.90414	0.77844	0.78	0.036152	2.31373	0.355958	0.355958	0.358039	5.56185
	1588	66.1667	3.0856	0.30856	31.8066	6.90265	0.856296	0.78	0.0397677	2.54514	0.391559	0.391559	0.353886	6.11812
	1589	66.2083	3.11587	0.311587	31.1262	6.90287	0.726552	0.78	0.0337422	2.1595	0.332231	0.332231	0.34914	5.19111
	1590	66.25	3.14831	0.314831	31.5798	6.90116	0.778464	0.78	0.0361531	2.3138	0.355969	0.355969	0.344987	5.56202
	1591	66.2917	3.18831	0.318831	30.7009	6.89946	0.960072	0.78	0.0445873	2.85359	0.439013	0.439013	0.341724	6.85958
	1592	66.3333	3.22183	0.322183	31.1546	6.89925	0.804408	0.78	0.037358	2.39091	0.367832	0.367832	0.332232	5.74738
	1593	66.375	3.25318	0.325318	30.1906	6.89903	0.752496	0.78	0.0349471	2.23662	0.344095	0.344095	0.330156	5.37648
	1594	66.4167	3.30183	0.330183	30.1056	6.89861	1.16767	0.78	0.0542285	3.47063	0.533943	0.533943	0.323036	8.34285
	1595	66.4583	3.32238	0.332238	30.7009	6.89903	0.493032	0.78	0.0228972	1.46542	0.225449	0.225449	0.313544	3.52264
	1596	66.5	3.34724	0.334724	30.2757	6.89712	0.596808	0.78	0.0277167	1.77387	0.272903	0.272903	0.316214	4.26411
	1597	66.5417	3.38509	0.338508	30.3891	6.89541	0.908184	0.78	0.0421775	2.69936	0.415286	0.415286	0.31473	6.48885
	1598	66.5833	3.41968	0.341968	31.6365	6.89776	0.830352	0.78	0.0385629	2.46802	0.379696	0.379696	0.304348	5.93275
	1599	66.625	3.44131	0.344131	32.5438	6.89797	0.518976	0.78	0.0241021	1.54253	0.237313	0.237313	0.301975	3.70801
	1600	66.6667	3.48239	0.348239	33.0541	6.89818	0.98604	0.78	0.0457933	2.93077	0.450888	0.450888	0.297229	7.04512
	1601	66.7083	3.50401	0.350401	32.884	6.89797	0.518952	0.78	0.024101	1.54246	0.237302	0.237302	0.290406	3.70784
	1602	66.75	3.54294	0.354294	33.3943	6.89626	0.934152	0.78	0.0433835	2.77654	0.427161	0.427161	0.284474	6.67439
	1603	66.7917	3.57754	0.357754	33.0257	6.89626	0.830328	0.78	0.0385618	2.46795	0.379685	0.379685	0.274091	5.93258
	1604	66.8333	3.61321	0.361321	33.7912	6.89626	0.856296	0.78	0.0397677	2.54514	0.391559	0.391559	0.264896	6.11812
	1605	66.875	3.64024	0.364024	33.3093	6.89626	0.64872	0.78	0.0301276	1.92817	0.296641	0.296641	0.256293	4.63501
	1606	66.9167	3.67376	0.367376	33.1108	6.89648	0.804408	0.78	0.037358	2.39091	0.367832	0.367832	0.249471	5.74738
	1607	66.9583	3.70079	0.370079	32.9124	6.89797	0.648696	0.78	0.0301265	1.92809	0.29663	0.29663	0.243835	4.63484
1	1608	67	3.74944	0.374944	32.317	6.89605	1.16767	0.78	0.0542285	3.47063	0.533943	0.533943	0.235232	8.34285
	1609	67.0417	3.77323	0.377323	32.402	6.89392	0.570864	0.78	0.0265118	1.69676	0.26104	0.26104	0.220994	4.07874
	1610	67.0833	3.81431	0.381431	32.1752	6.89605	0.98604	0.78	0.0457933	2.93077	0.450888	0.450888	0.215654	7.04512
	1611	67.125	3.84675	0.384675	31.6365	6.89392	0.778464	0.78	0.0361531	2.3138	0.355969	0.355969	0.207645	5.56202
	1612	67.1667	3.89108	0.389108	31.7216	6.89371	1.06387	0.78	0.0494079	3.16211	0.486478	0.486478	0.197263	7.60122
	1613	67.2083	3.92892	0.392892	31.6932	6.89478	0.908184	0.78	0.0421775	2.69936	0.415286	0.415286	0.186287	6.48885
	1614	67.25	3.97649	0.397649	31.4097	6.89371	1.14173	0.78	0.0530237	3.39351	0.522079	0.522079	0.177388	8.15749
	1615	67.2917	3.99487	0.399487	31.6082	6.89626	0.44112	0.78	0.0204863	1.31112	0.201711	0.201711	0.16404	3.15174
	1616	67.3333	4.03704	0.403704	31.8066	6.89371	1.01198	0.78	0.0469981	3.00788	0.462751	0.462751	0.153657	7.23048
	1617	67.375	4.05758	0.405758	31.268	6.8935	0.493032	0.78	0.0228972	1.46542	0.225449	0.225449	0.146241	3.52264
	1618	67.4167	4.0911	0.40911	31.5231	6.89563	0.804408	0.78	0.037358	2.39091	0.367832	0.367832	0.140605	5.74738
	1619	67.4583	4.12461	0.412461	31.0128	6.89563	0.804384	0.78	0.0373569	2.39084	0.367822	0.367822	0.133783	5.74721
	1620	67.5	4.15921	0.415921	30.2757	6.89328	0.830352	0.78	0.0385629	2.46802	0.379696	0.379696	0.122807	5.93275
	1621	67.5417	4.18732	0.418732	30.8994	6.89328	0.674664	0.78	0.0313325	2.00528	0.308504	0.308504	0.116281	4.82038
	1622	67.5833	4.22084	0.422084	31.1546	6.89328	0.804384	0.78	0.0373569	2.39084	0.367822	0.367822	0.106789	5.74721
	1623	67.625	4.24571	0.424571	32.2036	6.8935	0.596808	0.78	0.0277167	1.77387	0.272903	0.272903	0.101153	4.26411
	1624	67.6667	4.26084	0.426084	32.4871	6.89371	0.363288	0.78	0.0168717	1.07979	0.166121	0.166121	0.0949237	2.59564
	1625	67.7083	4.29003	0.429003	32.5721	6.89392	0.700608	0.78	0.0325374	2.08239	0.320368	0.320368	0.0916604	5.00575
	1626	67.75	4.29544	0.429544	32.8273	6.89414	0.129744	0.78	0.00602552	0.385633	0.0593282	0.0593282	0.0803883	0.927003
	1627	67.7917	4.32247	0.432247	33.7629	6.89392	0.648696	0.78	0.0301265	1.92809	0.29663	0.29663	0.078905	4.63484
	1628	67.8333	4.33977	0.433977	33.2242	6.89414	0.415176	0.78	0.0192814	1.23401	0.189848	0.189848	0.0741591	2.96637
	1629	67.875	4.35815	0.435815	33.2809	6.89392	0.44112	0.78	0.0204863	1.31112	0.201711	0.201711	0.0705993	3.15174
	1630	67.9167	4.37329	0.437329	33.9897	6.89414	0.363288	0.78	0.0168717	1.07979	0.166121	0.166121	0.0679297	2.59564
	1631	67.9583	4.39383	0.439383	33.5361	6.89392	0.493008	0.78	0.0228961	1.46535	0.225438	0.225438	0.0637767	3.52247
1	1632	68	4.39923	0.439923	32.6288	6.89392	0.129744	0.78	0.00602552	0.385633	0.0593282	0.0593282	0.0566575	0.927003
	1633	68.0417	4.42518	0.442518	32.6572	6.89371	0.622776	0.78	0.0289227	1.85105	0.284777	0.284777	0.0566575	4.44965
	1634	68.0833	4.43059	0.443059	31.6649	6.89179	0.12972	0.78	0.0060244	0.385562	0.0593172	0.0593172	0.0507244	0.926831
	1635	68.125	4.44464	0.444464	31.5798	6.89371	0.33732	0.78	0.0156657	1.0026	0.154247	0.154247	0.0489449	2.4101
	1636	68.1667	4.47492	0.447492	31.353	6.89264	0.726576	0.78	0.0337433	2.15957	0.332242	0.332242	0.0471654	5.19128
	1637	68.2083	4.49438	0.449438	31.8066	6.89392	0.467064	0.78	0.0216912	1.38824	0.213575	0.213575	0.0397491	3.33711
	1638	68.25	4.49438	0.449438	31.9201	6.89392	0	0.78	0	0	0	0	0.0338166	0
	1639	68.2917	4.52033	0.452033	31.7783	6.89371	0.622776	0.78	0.0289227	1.85105	0.284777	0.284777	0.0373761	4.44965
	1640	68.3333	4.52465	0.452465	31.4097	6.88988	0.103776	0.78	0.00481952	0.308449	0.0474538	0.0474538	0.0266971	0.741465
	1641	68.375	4.54087	0.454087	31.835	6.89328	0.389232	0.78	0.0180766	1.1569	0.177985	0.177985	0.0278837	2.78101
	1642	68.4167	4.54087	0.454087	31.6082	6.89137	0	0.78	0	0	0	0	0.0231375	0
	1643	68.4583	4.54195	0.454195	31.0128	6.89179	0.025944	0.78	0.00120488	0.0771124	0.0118634	0.0118634	0.0252139	0.185366
	1644	68.5	4.54303	0.454303	31.2963	6.89137	0.025944	0.78	0.00120488	0.0771124	0.0118634	0.0118634	0.0231375	0.185366
	1645	68.5417	4.54735	0.454735	31.1262	6.89094	0.1038	0.78	0.00482064	0.308521	0.0474647	0.0474647	0.0255108	0.741636
	1646	68.5833	4.54952	0.454952	30.8143	6.89137	0.051888	0.78	0.00240976	0.154225	0.0237269	0.0237269	0.023731	0.370733
	1647	68.625	4.56249	0.456249	31.6649	6.88988	0.3114	0.78	0.0144619	0.925562	0.142394	0.142394	0.0249173	2.22491
	1648	68.6667	4.55817	0.455817	31.8633	6.89116	-0.1038	0.78	-0.00482064	-0.308521	-0.0474647	-0.0474647	0.0210609	-0.741636
	1649	68.7083	4.55492	0.455492	32.6855	6.89179	-0.077856	0.78	-0.00361576	-0.231408	-0.0356013	-0.0356013	0.0207646	-0.55627
	1650	68.75	4.55925	0.455925	33.0825	6.89179	0.1038	0.78	0.00482064	0.308521	0.0474647	0.0474647	0.0252142	0.741636
	1651	68.7917	4.57114	0.457114	33.1108	6.88966	0.285432	0.78	0.0132559	0.848379	0.13052	0.13052	0.0210612	2.03937
	1652	68.8333	4.56574	0.456574	33.1959	6.88966	-0.129744	0.78	-0.00602552	-0.385633	-0.0593282	-0.0593282	0.0189845	-0.927003
	1653	68.875	4.57006	0.457006	33.2526	6.88988	0.103776	0.78	0.00481952	0.308449	0.0474538	0.0474538	0.0225444	0.741465
	1654	68.9167	4.57547	0.457547	32.9124	6.88988	0.129768	0.78	0.00602663	0.385704	0.0593392	0.0593392	0.0201714	0.927174
	1655	68.9583	4.57439	0.457439	32.7706	6.88988	-0.025944	0.78	-0.00120488	-0.0771124	-0.0118634	-0.0118634	0.0204677	-0.185366
1	1656	69	4.55492	0.455492	33.5928	6.88988	-0.467088	0.78	-0.0216923	-1.38831	-0.213586	-0.213586	0.0192811	-3.33728
	1657	69.0417	4.57006	0.457006	33.2809	6.88817	0.363264	0.78	0.0168706	1.07972	0.16611	0.16611	0.0255108	2.59547
	1658	69.0833	4.57006	0.457006	33.7062	6.89051	0	0.78	0	0	0	0	0.0222478	0
	1659	69.125	4.57871	0.457871	33.8196	6.89201	0.2076	0.78	0.00964127	0.617042	0.0949295	0.0949295	0.022841	1.48327
	1660	69.1667	4.57222	0.457222	33.5928	6.8903	-0.155688	0.78	-0.0072304	-0.462746	-0.0711916	-0.0711916	0.0204677	-1.11237
	1661	69.2083	4.58303	0.458303	33.8763	6.88988	0.259488	0.78	0.012051	0.771266	0.118656	0.118656	0.0207646	1.85401
	1662	69.25	4.57655	0.457655	33.6778	6.89137	-0.155688	0.78	-0.0072304	-0.462746	-0.0711916	-0.0711916	0.0183914	-1.11237
	1663	69.2917	4.58952	0.458952	33.451	6.88988	0.311376	0.78	0.0144608	0.925491	0.142383	0.142383	0.0204677	2.22474
	1664	69.3333	4.59168	0.459168	33.933	6.88924	0.051912	0.78	0.00241088	0.154296	0.0237379	0.0237379	0.0198746	0.370904
	1665	69.375	4.59493	0.459493	33.8196	6.88966	0.077832	0.78	0.00361464	0.231337	0.0355903	0.0355903	0.0172047	0.556099
	1666	69.4167	4.58303	0.458303	33.5077	6.88775	-0.285432	0.78	-0.0132559	-0.848379	-0.13052	-0.13052	0.0177982	-2.03937
	1667	69.4583	4.58303	0.458303	33.1675	6.88988	0	0.78	0	0	0	0	0.0234341	0
	1668	69.5	4.59276	0.459276	33.366	6.88988	0.233544	0.78	0.0108462	0.694154	0.106793	0.106793	0.0225441	1.66864
	1669	69.5417	4.59709	0.459709	33.3376	6.88796	0.103776	0.78	0.00481952	0.308449	0.0474538	0.0474538	-0.0142386	0.741465
	1670	69.5833	4.60574	0.460574	33.366	6.88945	0.2076	0.78	0.00964127	0.617042	0.0949295	0.0949295	-0.0539877	1.48327
	1671	69.625	4.60574	0.460574	33.6495	6.88945	0	0.78	0	0	0	0	-0.0495381	0
	1672	69.6667	4.60033	0.460033	33.5077	6.88775	-0.129744	0.78	-0.00602552	-0.385633	-0.0593282	-0.0593282	-0.0551743	-0.927003
	1673	69.7083	4.60574	0.460574	32.8273	6.88945	0.129744	0.78	0.00602552	0.385633	0.0593282	0.0593282	-1.26216	0.927003
	1674	69.75	4.61006	0.461006	33.5644	6.88626	0.103776	0.78	0.00481952	0.308449	0.0474538	0.0474538	-1.26364	0.741465
	1675	69.7917	4.60898	0.460898	33.4794	6.88924	-0.025944	0.78	-0.00120488	-0.0771124	-0.0118634	-0.0118634	-1.26483	-0.185366
	1676	69.8333	4.61655	0.461655	32.9974	6.88775	0.181656	0.78	0.00843639	0.539929	0.083066	0.083066	-1.26335	1.29791
	1677	69.875	4.61979	0.461979	32.9407	6.88839	0.077832	0.78	0.00361464	0.231337	0.0355903	0.0355903	-1.25563	0.556099
	1678	69.9167	4.61763	0.461763	32.7706	6.88775	-0.051888	0.78	-0.00240976	-0.154225	-0.0237269	-0.0237269	-1.23695	-0.370733
	1679	69.9583	4.63061	0.463061	32.2036	6.88753	0.311376	0.78	0.0144608	0.925491	0.142383	0.142383	-1.23635	2.22474
1	1680	70	4.61763	0.461763	32.6855	6.88775	-0.311376	0.78	-0.0144608	-0.925491	-0.142383	-0.142383	-1.23991	-2.22474
	1681	70.0417	4.62628	0.462628	32.4871	6.88753	0.207576	0.78	0.00964016	0.61697	0.0949185	0.0949185	-1.23635	1.4831
	1682	70.0833	4.6252	0.46252	32.6288	6.88753	-0.025944	0.78	-0.00120488	-0.0771124	-0.0118634	-0.0118634	-1.23873	-0.185366
	1683	70.125	4.63277	0.463277	32.5154	6.88753	0.181632	0.78	0.00843528	0.539858	0.0830551	0.0830551	-1.23843	1.29774
	1684	70.1667	4.62628	0.462628	32.1468	6.88732	-0.155688	0.78	-0.0072304	-0.462746	-0.0711916	-0.0711916	-1.2405	-1.11237
	1685	70.2083	4.63601	0.463601	31.8066	6.8854	0.233544	0.78	0.0108462	0.694154	0.106793	0.106793	-1.23873	1.66864
	1686	70.25	4.63385	0.463385	32.0051	6.88732	-0.051888	0.78	-0.00240976	-0.154225	-0.0237269	-0.0237269	-1.21974	-0.370733
	1687	70.2917	4.64034	0.464034	31.8917	6.88583	0.155664	0.78	0.00722928	0.462674	0.0711806	0.0711806	-1.20669	1.1122
	1688	70.3333	4.63926	0.463926	31.4097	6.88668	-0.025944	0.78	-0.00120488	-0.0771124	-0.0118634	-0.0118634	-1.19393	-0.185366
	1689	70.375	4.63385	0.463385	31.7783	6.88498	-0.12972	0.78	-0.0060244	-0.385562	-0.0593172	-0.0593172	-1.1788	-0.926831
	1690	70.4167	4.64682	0.464682	31.3814	6.88498	0.311376	0.78	0.0144608	0.925491	0.142383	0.142383	-1.16219	2.22474
	1691	70.4583	4.63601	0.463601	31.7216	6.88732	-0.259488	0.78	-0.012051	-0.771266	-0.118656	-0.118656	-1.15418	-1.85401
	1692	70.5	4.64034	0.464034	32.1185	6.88732	0.103776	0.78	0.00481952	0.308449	0.0474538	0.0474538	-1.13283	0.741465
	1693	70.5417	4.6479	0.46479	32.317	6.88753	0.181656	0.78	0.00843639	0.539929	0.083066	0.083066	-1.12215	1.29791
	1694	70.5833	4.64358	0.464358	31.9767	6.88753	-0.1038	0.78	-0.00482064	-0.308521	-0.0474647	-0.0474647	-1.12422	-0.741636
	1695	70.625	4.65007	0.465007	32.3737	6.88732	0.155688	0.78	0.0072304	0.462746	0.0711916	0.0711916	-1.12304	1.11237
	1696	70.6667	4.64466	0.464466	31.5515	6.88519	-0.129744	0.78	-0.00602552	-0.385633	-0.0593282	-0.0593282	-1.13787	-0.927003
	1697	70.7083	4.6479	0.46479	31.9201	6.88604	0.077856	0.78	0.00361576	0.231408	0.0356013	0.0356013	-1.13639	0.55627
	1698	70.75	4.65115	0.465115	32.2603	6.88498	0.077832	0.78	0.00361464	0.231337	0.0355903	0.0355903	-1.17554	0.556099
	1699	70.7917	4.65331	0.465331	32.3453	6.8854	0.051888	0.78	0.00240976	0.154225	0.0237269	0.0237269	-1.18325	0.370733
	1700	70.8333	4.65331	0.465331	31.6649	6.88519	0	0.78	0	0	0	0	-1.18385	0
	1701	70.875	4.6479	0.46479	31.6082	6.8854	-0.12972	0.78	-0.0060244	-0.385562	-0.0593172	-0.0593172	-1.18385	-0.926831
	1702	70.9167	4.65007	0.465007	31.8633	6.8854	0.051888	0.78	0.00240976	0.154225	0.0237269	0.0237269	-1.19245	0.370733
	1703	70.9583	4.65115	0.465115	31.6932	6.88349	0.025944	0.78	0.00120488	0.0771124	0.0118634	0.0118634	-1.19304	0.185366
1	1704	71	4.66196	0.466196	31.8633	6.8854	0.259488	0.78	0.012051	0.771266	0.118656	0.118656	-1.21618	1.85401
	1705	71.0417	4.65439	0.465439	31.8917	6.8854	-0.181632	0.78	-0.00843528	-0.539858	-0.0830551	-0.0830551	-1.21915	-1.29774
	1706	71.0833	4.6598	0.46598	31.2396	6.88328	0.129744	0.78	0.00602552	0.385633	0.0593282	0.0593282	-1.20046	0.927003
	1707	71.125	4.66845	0.466845	30.786	6.88519	0.207576	0.78	0.00964016	0.61697	0.0949185	0.0949185	-1.18681	1.4831
	1708	71.1667	4.6652	0.46652	30.6726	6.88519	-0.077856	0.78	-0.00361576	-0.231408	-0.0356013	-0.0356013	-1.18385	-0.55627
	1709	71.2083	4.54087	0.454087	31.268	6.88647	-2.98404	0.78	-0.138584	-8.86935	-1.36452	-1.36452	-1.17228	-21.3205
	1710	71.25	4.40031	0.440031	30.8427	6.88476	-3.3733	0.78	-0.156661	-10.0263	-1.54251	-1.54251	-1.12185	-24.1017
	1711	71.2917	4.42518	0.442518	30.3607	6.88817	0.596832	0.78	0.0277178	1.77394	0.272914	0.272914	-1.08833	4.26428
	1712	71.3333	4.40464	0.440464	31.0412	6.88945	-0.493032	0.78	-0.0228972	-1.46542	-0.225449	-0.225449	-1.08892	-3.52264
	1713	71.375					-105.711	0.78	-4.9094	-314.202	-48.3387	-48.3387	-1.06223	-755.293
	1714	71.4167	4.41221	0.441221	30.4741	6.89073	105.893	0.78	4.91784	314.742	48.4218	0	0.0516147	0
	1715	71.4583	4.81765	0.481765	31.0128	6.8854	9.73063	0.78	0.451906	28.922	4.44954	0	0.0676329	0
	1716	71.5	4.82198	0.482198	30.4174	6.86815	0.1038	0.78	0.00482064	0.308521	0.0474647	0.0474647	0.091957	0.741636
	1717	71.5417	4.85765	0.485765	30.5592	6.82748	0.856296	0.78	0.0397677	2.54514	0.391559	0.391559	0.0830578	6.11812
	1718	71.5833	4.92901	0.492901	30.0772	6.78616	1.71259	0.78	0.0795355	5.09027	0.783119	0.783119	0.0860242	12.2362
	1719	71.625	5.03172	0.503172	30.0205	6.75081	2.46509	0.78	0.114483	7.32689	1.12721	0	0.0797948	0
	1720	71.6667	5.1539	0.51539	30.1906	6.71993	2.93215	0.78	0.136174	8.71512	1.34079	0	0.0889906	0
	1721	71.7083	5.28364	0.528364	31.0979	6.69374	3.11381	0.78	0.14461	9.25505	1.42385	0	0.0964066	0
	1722	71.75	5.41987	0.541987	30.9561	6.6718	3.2695	0.78	0.151841	9.7178	1.49505	0	0.106789	0
	1723	71.7917	5.54961	0.554961	30.9561	6.64838	3.11381	0.78	0.14461	9.25505	1.42385	0	0.116874	0
	1724	71.8333	5.6707	0.56707	31.3247	6.6339	2.90621	0.78	0.134969	8.63801	1.32892	0	0.128443	0
	1725	71.875	5.7626	0.57626	31.8066	6.63432	2.20562	0.78	0.102433	6.55569	1.00857	0	0.139122	0
	1726	71.9167	5.84153	0.584153	31.1262	6.63688	1.89422	0.78	0.0879708	5.63013	0.866174	0.866174	0.145055	13.534
	1727	71.9583	5.88694	0.588694	31.6365	6.63283	1.08982	0.78	0.0506128	3.23922	0.498341	0.498341	0.134673	7.78658
1	1728	72	5.93992	0.593992	31.7216	6.63177	1.27147	0.78	0.0590492	3.77915	0.581407	0.581407	0.13052	9.08449
	1729	72.0417	5.99397	0.599398	31.0128	6.63177	1.29742	0.78	0.0602541	3.85626	0.593271	0.593271	0.123697	9.26986
	1730	72.0833	6.04911	0.604911	31.2113	6.62772	1.32336	0.78	0.0614589	3.93337	0.605134	0.605134	0.119841	9.45522
	1731	72.125	6.09128	0.609128	31.0412	6.62687	1.01198	0.78	0.0469981	3.00788	0.462751	0.462751	0.113612	7.23048
	1732	72.1667	6.15831	0.615831	30.4458	6.62559	1.60882	0.78	0.074716	4.78182	0.735665	0.735665	0.109459	11.4948
	1733	72.2083	6.20156	0.620156	30.2757	6.62325	1.03793	0.78	0.048203	3.08499	0.474614	0.474614	0.100559	7.41585
	1734	72.25	6.57565	0.657565	31.1829	6.62261	8.97814	0.78	0.416959	26.6854	4.10544	0	0.0925502	0
	1735	72.2917	6.6935	0.66935	30.3607	6.62091	2.82835	0.78	0.131353	8.4066	1.29332	0	0.102043	0
	1736	72.3333	6.64593	0.664593	30.9561	6.62069	-1.14173	0.78	-0.0530237	-3.39351	-0.522079	-0.522079	0.109162	-8.15749
	1737	72.375	6.80702	0.680702	30.6442	6.61835	3.8663	0.78	0.179557	11.4917	1.76795	0	0.12963	0
	1738	72.4167	6.66755	0.666755	30.3324	6.61686	-3.34733	0.78	-0.155455	-9.94914	-1.53064	-1.53064	0.135562	-23.9162
	1739	72.4583	6.64268	0.664268	30.2473	6.61303	-0.596808	0.78	-0.0277167	-1.77387	-0.272903	-0.272903	0.177685	-4.26411
	1740	72.5	6.74215	0.674215	29.9355	6.61303	2.38723	0.78	0.110867	7.09548	1.09161	0	0.190143	0
	1741	72.5417	6.89892	0.689892	30.219	6.61324	3.76253	0.78	0.174738	11.1832	1.7205	0	0.194593	0
	1742	72.5833	6.86216	0.686216	30.786	6.61069	-0.882264	0.78	-0.0409737	-2.62232	-0.403434	-0.403434	0.201119	-6.30365
	1743	72.625	7.02758	0.702758	30.786	6.61026	3.9701	0.78	0.184378	11.8002	1.81541	0	0.215951	0
	1744	72.6667	6.94433	0.694433	30.6442	6.60919	-1.99802	0.78	-0.0927914	-5.93865	-0.913639	-0.913639	0.218917	-14.2756
	1745	72.7083	7.07083	0.707083	30.4174	6.60792	3.03595	0.78	0.140994	9.02364	1.38825	0	0.246208	0
	1746	72.75	7.13138	0.713138	31.3247	6.6109	1.4531	0.78	0.0674845	4.31901	0.664462	0.664462	0.249767	10.3822
	1747	72.7917	7.18652	0.718652	31.2396	6.61196	1.32338	0.78	0.0614601	3.93344	0.605145	0.605145	0.234639	9.45539
	1748	72.8333	7.20598	0.720598	31.835	6.61196	0.467064	0.78	0.0216912	1.38824	0.213575	0.213575	0.220104	3.33711
	1749	72.875	7.2449	0.72449	31.4097	6.61026	0.934152	0.78	0.0433835	2.77654	0.427161	0.427161	0.221587	6.67439
	1750	72.9167	7.30437	0.730437	31.6082	6.61111	1.42714	0.78	0.0662785	4.24182	0.652588	0.652588	0.212688	10.1967
	1751	72.9583	7.28599	0.728599	31.8066	6.61175	-0.441096	0.78	-0.0204852	-1.31105	-0.2017	-0.2017	0.19845	-3.15157
1	1752	73	7.30869	0.730869	31.2113	6.61367	0.544896	0.78	0.0253058	1.61957	0.249165	0.249165	0.204085	3.89321
	1753	73.0417	7.38546	0.738546	31.1262	6.61239	1.84234	0.78	0.085561	5.47591	0.842447	0.842447	0.199636	13.1632
	1754	73.0833	7.04056	0.704056	31.2113	6.60962	-8.2775	0.78	-0.38442	-24.6029	-3.78506	-3.78506	0.180651	-59.1416
	1755	73.125	7.09894	0.709894	30.5308	6.60855	1.40119	0.78	0.0650736	4.16471	0.640725	0.640725	0.278244	10.0113
	1756	73.1667	7.1876	0.71876	30.6442	6.61026	2.12777	0.78	0.0988169	6.32428	0.972967	0.972967	0.264303	15.2026
	1757	73.2083	7.15949	0.715949	30.5308	6.61388	-0.674664	0.78	-0.0313325	-2.00528	-0.308504	-0.308504	0.241461	-4.82038
	1758	73.25	7.20598	0.720598	30.4741	6.61303	1.11578	0.78	0.0518188	3.3164	0.510216	0.510216	0.247988	7.97212
	1759	73.2917	7.25463	0.725463	30.3324	6.61516	1.16767	0.78	0.0542285	3.47063	0.533943	0.533943	0.239978	8.34285
	1760	73.3333	7.28815	0.728815	30.1623	6.6143	0.804408	0.78	0.037358	2.39091	0.367832	0.367832	0.22663	5.74738
	1761	73.375	7.31518	0.731518	30.1056	6.61324	0.64872	0.78	0.0301276	1.92817	0.296641	0.296641	0.217434	4.63501
	1762	73.4167	7.35302	0.735302	30.304	6.61324	0.908184	0.78	0.0421775	2.69936	0.415286	0.415286	0.213281	6.48885
	1763	73.4583	7.38978	0.738978	30.3607	6.61175	0.88224	0.78	0.0409726	2.62225	0.403423	0.403423	0.203789	6.30348
	1764	73.5	7.43195	0.743195	30.6726	6.61217	1.01198	0.78	0.0469981	3.00788	0.462751	0.462751	0.190737	7.23048
	1765	73.5417	7.47087	0.747087	30.3324	6.61537	0.934152	0.78	0.0433835	2.77654	0.427161	0.427161	0.179168	6.67439
	1766	73.5833	7.49249	0.749249	30.0489	6.61217	0.518952	0.78	0.024101	1.54246	0.237302	0.237302	0.147131	3.70784
	1767	73.625	7.53358	0.753358	30.4174	6.61367	0.98604	0.78	0.0457933	2.93077	0.450888	0.450888	0.141199	7.04512
	1768	73.6667	7.56385	0.756385	30.5308	6.61622	0.726552	0.78	0.0337422	2.1595	0.332231	0.332231	0.133486	5.19111
	1769	73.7083	7.59196	0.759196	30.9561	6.61686	0.674664	0.78	0.0313325	2.00528	0.308504	0.308504	0.123401	4.82038
	1770	73.75	7.63197	0.763197	31.3814	6.61686	0.960096	0.78	0.0445884	2.85366	0.439024	0.439024	0.119248	6.85975
	1771	73.7917	7.6644	0.76644	30.9278	6.61686	0.77844	0.78	0.036152	2.31373	0.355958	0.355958	0.111238	5.56185
	1772	73.8333	7.69143	0.769143	31.8633	6.61601	0.648696	0.78	0.0301265	1.92809	0.29663	0.29663	0.100856	4.63484
	1773	73.875	7.72603	0.772603	31.9484	6.62027	0.830352	0.78	0.0385629	2.46802	0.379696	0.379696	0.0940337	5.93275
	1774	73.9167	7.74008	0.774008	31.2396	6.61942	0.33732	0.78	0.0156657	1.0026	0.154247	0.154247	0.0892878	2.4101
	1775	73.9583	7.77468	0.777468	31.3814	6.61899	0.830352	0.78	0.0385629	2.46802	0.379696	0.379696	0.0827618	5.93275
1	1776	74	7.80063	0.780063	31.2396	6.61771	0.622776	0.78	0.0289227	1.85105	0.284777	0.284777	0.074456	4.44965
	1777	74.0417	7.82766	0.782766	31.6365	6.61899	0.648696	0.78	0.0301265	1.92809	0.29663	0.29663	0.0655565	4.63484
	1778	74.0833	7.84928	0.784928	30.6726	6.61665	0.518952	0.78	0.024101	1.54246	0.237302	0.237302	0.0602174	3.70784
	1779	74.125	7.86334	0.786334	31.268	6.61878	0.337344	0.78	0.0156668	1.00267	0.154258	0.154258	0.058141	2.41028
	1780	74.1667	7.88388	0.788388	30.7009	6.61899	0.493008	0.78	0.0228961	1.46535	0.225438	0.225438	0.0542846	3.52247
	1781	74.2083	7.9001	0.79001	30.8711	6.62027	0.389232	0.78	0.0180766	1.1569	0.177985	0.177985	0.048352	2.78101
	1782	74.25	7.92388	0.792388	30.219	6.61899	0.570864	0.78	0.0265118	1.69676	0.26104	0.26104	0.043309	4.07874
	1783	74.2917	7.94118	0.794118	30.7293	6.61644	0.415176	0.78	0.0192814	1.23401	0.189848	0.189848	0.036783	2.96637
	1784	74.3333	7.95199	0.795199	30.6442	6.61303	0.259488	0.78	0.012051	0.771266	0.118656	0.118656	0.0355966	1.85401
	1785	74.375	7.96821	0.796821	30.5308	6.61622	0.389208	0.78	0.0180754	1.15683	0.177974	0.177974	0.0329268	2.78084
	1786	74.4167	7.98119	0.798119	30.5875	6.61622	0.3114	0.78	0.0144619	0.925562	0.142394	0.142394	0.0272909	2.22491
	1787	74.4583	7.98659	0.798659	29.737	6.6126	0.12972	0.78	0.0060244	0.385562	0.0593172	0.0593172	0.0222478	0.926831
	1788	74.5	7.98875	0.798875	30.0489	6.6158	0.051912	0.78	0.00241088	0.154296	0.0237379	0.0237379	0.0269943	0.370904
	1789	74.5417	8.01362	0.801362	30.1623	6.61644	0.596808	0.78	0.0277167	1.77387	0.272903	0.272903	0.0228412	4.26411
	1790	74.5833	8.02011	0.802011	29.7086	6.61622	0.155688	0.78	0.0072304	0.462746	0.0711916	0.0711916	0.0169087	1.11237
	1791	74.625	8.02768	0.802768	29.8221	6.61388	0.181656	0.78	0.00843639	0.539929	0.083066	0.083066	0.0166121	1.29791
	1792	74.6667	8.02984	0.802984	30.1906	6.61601	0.051888	0.78	0.00240976	0.154225	0.0237269	0.0237269	0.0145355	0.370733
	1793	74.7083	8.03633	0.803633	30.0489	6.61494	0.155688	0.78	0.0072304	0.462746	0.0711916	0.0711916	0.011569	1.11237
	1794	74.75	8.04389	0.804389	29.9355	6.6109	0.181632	0.78	0.00843528	0.539858	0.0830551	0.0830551	0.0136454	1.29774
	1795	74.7917	8.05471	0.805471	30.6159	6.61217	0.259488	0.78	0.012051	0.771266	0.118656	0.118656	0.0121622	1.85401
	1796	74.8333	8.06227	0.806227	30.1906	6.61217	0.181656	0.78	0.00843639	0.539929	0.083066	0.083066	0.00889923	1.29791
	1797	74.875	8.06768	0.806768	30.6726	6.6126	0.12972	0.78	0.0060244	0.385562	0.0593172	0.0593172	0.0047462	0.926831
	1798	74.9167	8.06336	0.806336	30.3607	6.61345	-0.103776	0.78	-0.00481952	-0.308449	-0.0474538	-0.0474538	0.00533965	-0.741465
	1799	74.9583	8.08066	0.808065	29.9355	6.61239	0.415176	0.78	0.0192814	1.23401	0.189848	0.189848	0.0062294	2.96637
1	1800	75	8.08066	0.808065	30.786	6.61217	0	0.78	0	0	0	0	0.00415303	0
	1801	75.0417	8.08066	0.808065	30.0772	6.61196	0	0.78	0	0	0	0	0.00444961	0
	1802	75.0833	8.09255	0.809255	30.1906	6.61345	0.285408	0.78	0.0132548	0.848307	0.130509	0.130509	0.00682285	2.0392
	1803	75.125	8.09579	0.809579	30.3607	6.61111	0.077856	0.78	0.00361576	0.231408	0.0356013	0.0356013	0.00385672	0.55627
	1804	75.1667	8.08498	0.808498	30.4741	6.61473	-0.259464	0.78	-0.0120499	-0.771195	-0.118645	-0.118645	-0.000593172	-1.85383
	1805	75.2083	8.20391	0.820391	30.3324	6.61494	2.8543	0.78	0.132558	8.48372	1.30519	0	0.00415303	0
	1806	75.25	8.12606	0.812606	30.4741	6.6126	-1.86828	0.78	-0.0867659	-5.55302	-0.85431	-0.85431	0.00593282	-13.3486
	1807	75.2917	8.12606	0.812606	30.5592	6.61239	0	0.78	0	0	0	0	0.0320365	0
	1808	75.3333	8.13904	0.813904	29.7086	6.61303	0.311376	0.78	0.0144608	0.925491	0.142383	0.142383	0.0281803	2.22474
	1809	75.375	8.13255	0.813255	30.1623	6.61196	-0.155688	0.78	-0.0072304	-0.462746	-0.0711916	-0.0711916	0.0246208	-1.11237
	1810	75.4167	8.14553	0.814553	29.652	6.61196	0.3114	0.78	0.0144619	0.925562	0.142394	0.142394	0.0281803	2.22491
	1811	75.4583	8.15634	0.815634	30.3607	6.61196	0.259464	0.78	0.0120499	0.771195	0.118645	0.118645	0.0275869	1.85383
	1812	75.5	8.15093	0.815093	30.1056	6.61217	-0.129744	0.78	-0.00602552	-0.385633	-0.0593282	-0.0593282	0.0219509	-0.927003
	1813	75.5417	8.15309	0.815309	29.5385	6.61473	0.051888	0.78	0.00240976	0.154225	0.0237269	0.0237269	0.0240276	0.370733
	1814	75.5833	8.17039	0.817039	30.0772	6.61196	0.4152	0.78	0.0192825	1.23408	0.189859	0.189859	0.0225444	2.96655
	1815	75.625	8.16066	0.816066	29.5385	6.61217	-0.233544	0.78	-0.0108462	-0.694154	-0.106793	-0.106793	0.0198743	-1.66864
	1816	75.6667	8.16499	0.816499	30.1056	6.61175	0.1038	0.78	0.00482064	0.308521	0.0474647	0.0474647	0.0231375	0.741636
	1817	75.7083	8.1585	0.81585	29.8504	6.61196	-0.155712	0.78	-0.00723151	-0.462817	-0.0712026	-0.0712026	0.0225441	-1.11254
	1818	75.75	8.16607	0.816607	30.1906	6.61175	0.181656	0.78	0.00843639	0.539929	0.083066	0.083066	0.0192814	1.29791
	1819	75.7917	8.18012	0.818012	30.304	6.61154	0.33732	0.78	0.0156657	1.0026	0.154247	0.154247	0.0204677	2.4101
	1820	75.8333	8.18012	0.818012	29.9638	6.61175	0	0.78	0	0	0	0	0.016315	0
	1821	75.875	8.17904	0.817904	30.4174	6.61154	-0.025944	0.78	-0.00120488	-0.0771124	-0.0118634	-0.0118634	0.0195782	-0.185366
	1822	75.9167	8.17688	0.817688	30.4174	6.61175	-0.051912	0.78	-0.00241088	-0.154296	-0.0237379	-0.0237379	0.0186879	-0.370904
	1823	75.9583	8.17688	0.817688	30.1056	6.61154	0	0.78	0	0	0	0	0.0198748	0
1	1824	76	8.18985	0.818985	30.7293	6.61175	0.3114	0.78	0.0144619	0.925562	0.142394	0.142394	0.0142386	2.22491
	1825	76.0417	8.19093	0.819093	30.7009	6.61175	0.025944	0.78	0.00120488	0.0771124	0.0118634	0.0118634	0.0133486	0.185366
	1826	76.0833	8.18661	0.818661	30.3324	6.61175	-0.1038	0.78	-0.00482064	-0.308521	-0.0474647	-0.0474647	0.0124585	-0.741636
	1827	76.125	8.1812	0.81812	30.1623	6.61217	-0.129744	0.78	-0.00602552	-0.385633	-0.0593282	-0.0593282	0.0127554	-0.927003
	1828	76.1667	8.20391	0.820391	30.7576	6.61196	0.54492	0.78	0.025307	1.61964	0.249176	0.249176	0.0142386	3.89338
	1829	76.2083	8.19093	0.819093	29.9638	6.61196	-0.311376	0.78	-0.0144608	-0.925491	-0.142383	-0.142383	0.00800919	-2.22474
	1830	76.25	8.19418	0.819418	30.786	6.6126	0.077856	0.78	0.00361576	0.231408	0.0356013	0.0356013	0.0133486	0.55627
	1831	76.2917	8.19959	0.819959	29.9638	6.61175	0.129744	0.78	0.00602552	0.385633	0.0593282	0.0593282	0.0112719	0.927003
	1832	76.3333	8.19959	0.819959	29.9071	6.61175	0	0.78	0	0	0	0	0.00800892	0
	1833	76.375	8.19093	0.819093	30.1906	6.61005	-0.2076	0.78	-0.00964127	-0.617042	-0.0949295	-0.0949295	0.00978871	-1.48327
	1834	76.4167	8.20499	0.820499	30.6726	6.61175	0.33732	0.78	0.0156657	1.0026	0.154247	0.154247	0.0133486	2.4101
	1835	76.4583	8.20715	0.820715	30.4458	6.61175	0.051888	0.78	0.00240976	0.154225	0.0237269	0.0237269	0.00919581	0.370733
	1836	76.5	8.20607	0.820607	30.3607	6.61175	-0.025944	0.78	-0.00120488	-0.0771124	-0.0118634	-0.0118634	0.0121625	-0.185366
	1837	76.5417	8.1985	0.81985	29.9638	6.61217	-0.181632	0.78	-0.00843528	-0.539858	-0.0830551	-0.0830551	0.013942	-1.29774
	1838	76.5833	8.20607	0.820607	29.9922	6.61196	0.181632	0.78	0.00843528	0.539858	0.0830551	0.0830551	0.014832	1.29774
	1839	76.625	8.20499	0.820499	30.4174	6.61154	-0.025944	0.78	-0.00120488	-0.0771124	-0.0118634	-0.0118634	-0.0608103	-0.185366
	1840	76.6667	8.21472	0.821472	30.4174	6.61196	0.233544	0.78	0.0108462	0.694154	0.106793	0.106793	-0.0566573	1.66864
	1841	76.7083	8.2158	0.82158	30.0772	6.61175	0.025944	0.78	0.00120488	0.0771124	0.0118634	0.0118634	-0.0545812	0.185366
	1842	76.75	8.22445	0.822445	30.4174	6.61196	0.2076	0.78	0.00964127	0.617042	0.0949295	0.0949295	-0.0625901	1.48327
	1843	76.7917	8.22553	0.822553	30.4741	6.61196	0.025944	0.78	0.00120488	0.0771124	0.0118634	0.0118634	-0.0682263	0.185366
	1844	76.8333	8.21256	0.821256	30.5875	6.61175	-0.3114	0.78	-0.0144619	-0.925562	-0.142394	-0.142394	-0.0640736	-2.22491
	1845	76.875	8.21905	0.821905	30.786	6.61154	0.155712	0.78	0.00723151	0.462817	0.0712026	0.0712026	-0.0596237	1.11254
	1846	76.9167	8.22553	0.822553	29.9922	6.61005	0.155688	0.78	0.0072304	0.462746	0.0711916	0.0711916	-0.0614037	1.11237
	1847	76.9583	8.24283	0.824283	30.0489	6.61026	0.415152	0.78	0.0192803	1.23394	0.189837	0.189837	-0.0605137	2.9662
1	1848	77	8.22878	0.822878	30.0489	6.61111	-0.33732	0.78	-0.0156657	-1.0026	-0.154247	-0.154247	-0.064963	-2.4101
	1849	77.0417	8.22878	0.822878	30.5308	6.61217	0	0.78	0	0	0	0	-0.0608103	0
	1850	77.0833	8.23526	0.823526	30.4174	6.61026	0.155688	0.78	0.0072304	0.462746	0.0711916	0.0711916	-0.0622935	1.11237
	1851	77.125	8.24607	0.824607	30.8427	6.61175	0.259488	0.78	0.012051	0.771266	0.118656	0.118656	-0.0640733	1.85401
	1852	77.1667	8.23634	0.823634	30.3324	6.61217	-0.233544	0.78	-0.0108462	-0.694154	-0.106793	-0.106793	-0.0667431	-1.66864
	1853	77.2083	8.23851	0.823851	30.2757	6.61239	0.051912	0.78	0.00241088	0.154296	0.0237379	0.0237379	-0.0643699	0.370904
	1854	77.25	8.23526	0.823526	29.9638	6.61069	-0.077856	0.78	-0.00361576	-0.231408	-0.0356013	-0.0356013	-0.0634801	-0.55627
	1855	77.2917	8.24283	0.824283	30.1906	6.61047	0.181632	0.78	0.00843528	0.539858	0.0830551	0.0830551	-0.0664462	1.29774
	1856	77.3333	8.24499	0.824499	30.0489	6.60919	0.051912	0.78	0.00241088	0.154296	0.0237379	0.0237379	-0.0670394	0.370904
	1857	77.375	8.24716	0.824716	30.2473	6.61026	0.051888	0.78	0.00240976	0.154225	0.0237269	0.0237269	-0.0652599	0.370733
	1858	77.4167	8.22878	0.822878	30.8427	6.61196	-0.44112	0.78	-0.0204863	-1.31112	-0.201711	-0.201711	-0.068226	-3.15174
	1859	77.4583	8.24067	0.824067	30.3324	6.6109	0.285432	0.78	0.0132559	0.848379	0.13052	0.13052	-0.0593271	2.03937
	1860	77.5	8.23959	0.823959	30.0205	6.60813	-0.025944	0.78	-0.00120488	-0.0771124	-0.0118634	-0.0118634	-2.26093	-0.185366
	1861	77.5417	8.25148	0.825148	30.2473	6.61026	0.285456	0.78	0.013257	0.84845	0.130531	0.130531	-2.26064	2.03954
	1862	77.5833	8.24716	0.824716	30.9278	6.6126	-0.103824	0.78	-0.00482175	-0.308592	-0.0474757	-0.0474757	-2.2639	-0.741808
	1863	77.625	8.24932	0.824932	30.4458	6.61069	0.051912	0.78	0.00241088	0.154296	0.0237379	0.0237379	-2.37484	0.370904
	1864	77.6667	8.22878	0.822878	30.3324	6.61026	-0.493032	0.78	-0.0228972	-1.46542	-0.225449	-0.225449	-2.40747	-3.52264
	1865	77.7083	8.23851	0.823851	30.7576	6.61196	0.233544	0.78	0.0108462	0.694154	0.106793	0.106793	-4.74523	1.66864
	1866	77.75	8.23634	0.823634	31.1829	6.60898	-0.051912	0.78	-0.00241088	-0.154296	-0.0237379	-0.0237379	-4.7479	-0.370904
	1867	77.7917	8.2331	0.82331	31.7216	6.61303	-0.077832	0.78	-0.00361464	-0.231337	-0.0355903	-0.0355903	-4.74968	-0.556099
	1868	77.8333	8.2331	0.82331	31.4948	6.61345	0	0.78	0	0	0	0	-4.74879	0
	1869	77.875	8.2331	0.82331	31.9201	6.61026	0	0.78	0	0	0	0	-4.74671	0
	1870	77.9167	8.23959	0.823959	32.0051	6.61026	0.155688	0.78	0.0072304	0.462746	0.0711916	0.0711916	-4.74671	1.11237
	1871	77.9583	8.23526	0.823526	32.5154	6.61217	-0.1038	0.78	-0.00482064	-0.308521	-0.0474647	-0.0474647	-4.75176	-0.741636
1	1872	78	8.22878	0.822878	32.0902	6.61154	-0.155688	0.78	-0.0072304	-0.462746	-0.0711916	-0.0711916	-4.75087	-1.11237
	1873	78.0417	8.23526	0.823526	32.3453	6.61239	0.155688	0.78	0.0072304	0.462746	0.0711916	0.0711916	-4.74909	1.11237
	1874	78.0833	8.23959	0.823959	32.3453	6.61175	0.1038	0.78	0.00482064	0.308521	0.0474647	0.0474647	-4.73099	0.741636
	1875	78.125	8.23851	0.823851	31.4381	6.60962	-0.025944	0.78	-0.00120488	-0.0771124	-0.0118634	-0.0118634	-4.71705	-0.185366
	1876	78.1667	8.25148	0.825148	31.268	6.61239	0.3114	0.78	0.0144619	0.925562	0.142394	0.142394	-4.70429	2.22491
	1877	78.2083	8.25689	0.825689	30.7576	6.61154	0.12972	0.78	0.0060244	0.385562	0.0593172	0.0593172	-4.69658	0.926831
	1878	78.25	8.25256	0.825256	31.2963	6.60898	-0.103776	0.78	-0.00481952	-0.308449	-0.0474538	-0.0474538	-4.68798	-0.741465
	1879	78.2917	7.98443	0.798443	30.7576	6.61026	-6.43522	0.78	-0.298862	-19.1271	-2.94264	-2.94264	-4.67404	-45.9787
	1880	78.3333	7.99848	0.799848	30.6442	6.61005	0.337344	0.78	0.0156668	1.00267	0.154258	0.154258	-4.59098	2.41028
	1881	78.375	8.01578	0.801578	30.3607	6.61345	0.415152	0.78	0.0192803	1.23394	0.189837	0.189837	-4.57971	2.9662
	1882	78.4167	7.98767	0.798767	30.2473	6.6126	-0.67464	0.78	-0.0313314	-2.00521	-0.308493	-0.308493	-4.5714	-4.82021
	1883	78.4583	7.97578	0.797578	30.6159	6.61303	-0.285432	0.78	-0.0132559	-0.848379	-0.13052	-0.13052	-4.54975	-2.03937
	1884	78.5	7.992	0.7992	30.219	6.6126	0.389208	0.78	0.0180754	1.15683	0.177974	0.177974	-4.53314	2.78084
	1885	78.5417	7.99524	0.799524	30.4174	6.61303	0.077856	0.78	0.00361576	0.231408	0.0356013	0.0356013	-4.52364	0.55627
	1886	78.5833	7.99524	0.799524	30.6442	6.6126	0	0.78	0	0	0	0	-4.50673	0
	1887	78.625	8.00497	0.800497	30.6442	6.61175	0.233544	0.78	0.0108462	0.694154	0.106793	0.106793	-4.50406	1.66864
	1888	78.6667	8.00605	0.800605	30.8711	6.61196	0.025944	0.78	0.00120488	0.0771124	0.0118634	0.0118634	-4.50673	0.185366
	1889	78.7083	8.00713	0.800713	31.0979	6.61217	0.025944	0.78	0.00120488	0.0771124	0.0118634	0.0118634	-4.59573	0.185366
	1890	78.75	8.00173	0.800173	31.3814	6.61239	-0.129744	0.78	-0.00602552	-0.385633	-0.0593282	-0.0593282	-4.58297	-0.927003
	1891	78.7917	8.00173	0.800173	31.2963	6.61452	0	0.78	0	0	0	0	-4.56636	0
	1892	78.8333	8.00281	0.800281	30.8427	6.61324	0.025944	0.78	0.00120488	0.0771124	0.0118634	0.0118634	-4.56636	0.185366
	1893	78.875	8.00173	0.800173	31.9201	6.61196	-0.025944	0.78	-0.00120488	-0.0771124	-0.0118634	-0.0118634	-4.55805	-0.185366
	1894	78.9167	8.00713	0.800713	31.3247	6.61239	0.129744	0.78	0.00602552	0.385633	0.0593282	0.0593282	-4.65031	0.927003
	1895	78.9583	7.99308	0.799308	32.0618	6.6126	-0.33732	0.78	-0.0156657	-1.0026	-0.154247	-0.154247	-4.64081	-2.4101
1	1896	79	7.99848	0.799848	31.7216	6.61217	0.129744	0.78	0.00602552	0.385633	0.0593282	0.0593282	-4.62687	0.927003
	1897	79.0417	8.00713	0.800713	32.0618	6.61601	0.207576	0.78	0.00964016	0.61697	0.0949185	0.0949185	-4.61768	1.4831
	1898	79.0833	7.99848	0.799848	31.5231	6.61239	-0.207576	0.78	-0.00964016	-0.61697	-0.0949185	-0.0949185	-4.61026	-1.4831
	1899	79.125	8.01254	0.801254	31.4948	6.6126	0.33732	0.78	0.0156657	1.0026	0.154247	0.154247	-4.59928	2.4101
	1900	79.1667					-192.301	0.78	-8.93076	-571.569	-87.9337	-87.9337	-4.59098	-1373.96
	1901	79.2083	8.01254	0.801254	31.268	6.61345	192.301	0.78	8.93076	571.569	87.9337	0	-2.38374	0
	1902	79.25	9.06669	0.906669	31.5798	6.61367	25.2996	0.78	1.17495	75.1971	11.5688	0	-2.37484	0
	1903	79.2917	8.658	0.8658	30.4741	6.60387	-9.80846	0.78	-0.455521	-29.1533	-4.48513	-4.48513	-2.36505	-70.0801
	1904	79.3333	8.54124	0.854124	30.4458	6.59109	-2.80243	0.78	-0.130149	-8.32956	-1.28147	-1.28147	-2.24224	-20.023
	1905	79.375					-204.99	0.78	-9.52005	-609.283	-93.7359	-93.7359	-2.20131	-1464.62
	1906	79.4167	8.73477	0.873477	30.3607	6.53274	209.634	0.78	9.73576	623.088	95.8598	0	0.152471	0
	1907	79.4583	8.72612	0.872612	30.304	6.51358	-0.2076	0.78	-0.00964127	-0.617042	-0.0949295	-0.0949295	0.161963	-1.48327
	1908	79.5	8.86992	0.886992	30.7009	6.49888	3.45113	0.78	0.160276	10.2577	1.5781	0	0.176498	0
	1909	79.5417	8.87749	0.887749	30.5875	6.48142	0.181656	0.78	0.00843639	0.539929	0.083066	0.083066	0.19044	1.29791
	1910	79.5833	9.01371	0.901371	31.2113	6.47013	3.2695	0.78	0.151841	9.7178	1.49505	0	0.196076	0
	1911	79.625	9.00182	0.900182	31.1262	6.46268	-0.285432	0.78	-0.0132559	-0.848379	-0.13052	-0.13052	0.205865	-2.03937
	1912	79.6667	9.00074	0.900074	30.304	6.45693	-0.025944	0.78	-0.00120488	-0.0771124	-0.0118634	-0.0118634	0.222774	-0.185366
	1913	79.7083	9.10129	0.910129	30.5308	6.45842	2.41318	0.78	0.112072	7.17259	1.10348	0	0.234935	0
	1914	79.75	9.17373	0.917373	30.7293	6.45906	1.73854	0.78	0.0807404	5.16738	0.794982	0.794982	0.246208	12.4216
	1915	79.7917	9.22887	0.922887	30.7009	6.45906	1.32338	0.78	0.0614601	3.93344	0.605145	0.605145	0.237902	9.45539
	1916	79.8333	9.27428	0.927428	31.4664	6.45906	1.08984	0.78	0.0506139	3.23929	0.498352	0.498352	0.232859	7.78675
	1917	79.875	9.31536	0.931536	31.268	6.45693	0.986016	0.78	0.0457922	2.9307	0.450877	0.450877	0.231376	7.04495
	1918	79.9167	9.35212	0.935212	31.7783	6.45352	0.88224	0.78	0.0409726	2.62225	0.403423	0.403423	0.227816	6.30348
	1919	79.9583	9.39861	0.939861	32.1752	6.45267	1.11578	0.78	0.0518188	3.3164	0.510216	0.510216	0.228706	7.97212
1	1920	80	9.43321	0.943321	31.7783	6.45182	0.830352	0.78	0.0385629	2.46802	0.379696	0.379696	0.223663	5.93275
	1921	80.0417	9.48835	0.948835	32.6288	6.45033	1.32336	0.78	0.0614589	3.93337	0.605134	0.605134	0.222773	9.45522
	1922	80.0833	9.53592	0.953592	32.4871	6.4499	1.14173	0.78	0.0530237	3.39351	0.522079	0.522079	0.215654	8.15749
	1923	80.125	9.58674	0.958674	32.1752	6.44947	1.21956	0.78	0.0566383	3.62485	0.557669	0.557669	0.208831	8.71359
	1924	80.1667	9.63539	0.963539	30.8994	6.4467	1.1677	0.78	0.0542297	3.4707	0.533954	0.533954	0.203196	8.34302
	1925	80.2083	9.68621	0.968621	31.3247	6.44564	1.21958	0.78	0.0566394	3.62492	0.55768	0.55768	0.196669	8.71376
	1926	80.25	9.75108	0.975108	31.268	6.44415	1.55688	0.78	0.072304	4.62746	0.711916	0.711916	0.190736	11.1237
	1927	80.2917	9.76081	0.976081	30.5592	6.44159	0.233544	0.78	0.0108462	0.694154	0.106793	0.106793	0.178575	1.66864
	1928	80.3333	10.203	1.0203	31.4381	6.44181	10.6129	0.78	0.492879	31.5442	4.85296	0	0.180948	0
	1929	80.375	9.87974	0.987974	31.4097	6.43968	-7.75855	0.78	-0.36032	-23.0604	-3.54776	-3.54776	0.184804	-55.4338
	1930	80.4167	9.92731	0.992731	30.5592	6.43968	1.14173	0.78	0.0530237	3.39351	0.522079	0.522079	0.280024	8.15749
	1931	80.4583	9.98245	0.998245	30.304	6.4401	1.32336	0.78	0.0614589	3.93337	0.605134	0.605134	0.270828	9.45522
	1932	80.5	10.4301	1.04301	30.4741	6.43734	10.7426	0.78	0.498904	31.9299	4.91229	0	0.263116	0
	1933	80.5417	10.4614	1.04614	30.1339	6.43734	0.752496	0.78	0.0349471	2.23662	0.344095	0.344095	0.267268	5.37648
	1934	80.5833	10.1241	1.01241	30.3324	6.43755	-8.09587	0.78	-0.375985	-24.0631	-3.70201	-3.70201	0.264006	-57.8439
	1935	80.625	10.1641	1.01641	30.5592	6.43734	0.960048	0.78	0.0445862	2.85351	0.439002	0.439002	0.356556	6.85941
	1936	80.6667	10.2009	1.02009	30.5308	6.43882	0.882264	0.78	0.0409737	2.62232	0.403434	0.403434	0.31562	6.30365
	1937	80.7083	10.2398	1.02398	29.8504	6.43904	0.934152	0.78	0.0433835	2.77654	0.427161	0.427161	0.313247	6.67439
	1938	80.75	10.2755	1.02755	30.2473	6.43925	0.856296	0.78	0.0397677	2.54514	0.391559	0.391559	0.303458	6.11812
	1939	80.7917	10.3068	1.03068	30.8994	6.43968	0.75252	0.78	0.0349482	2.23669	0.344106	0.344106	0.297822	5.37665
	1940	80.8333	10.3511	1.03511	31.4948	6.44202	1.06385	0.78	0.0494068	3.16203	0.486467	0.486467	0.291889	7.60105
	1941	80.875	10.3836	1.03836	31.9201	6.44181	0.778464	0.78	0.0361531	2.3138	0.355969	0.355969	0.283287	5.56202
	1942	80.9167	10.416	1.0416	32.0051	6.44223	0.77844	0.78	0.036152	2.31373	0.355958	0.355958	0.278244	5.56185
	1943	80.9583	10.4517	1.04517	32.1752	6.44415	0.85632	0.78	0.0397689	2.54521	0.39157	0.39157	0.268455	6.11829
1	1944	81	10.4906	1.04906	31.4664	6.44415	0.934128	0.78	0.0433824	2.77647	0.42715	0.42715	0.259556	6.67421
	1945	81.0417	10.523	1.0523	32.1185	6.44415	0.778464	0.78	0.0361531	2.3138	0.355969	0.355969	0.25214	5.56202
	1946	81.0833	10.5609	1.05609	32.3737	6.44543	0.908184	0.78	0.0421775	2.69936	0.415286	0.415286	0.245021	6.48885
	1947	81.125	10.5955	1.05955	31.5231	6.44521	0.830352	0.78	0.0385629	2.46802	0.379696	0.379696	0.231079	5.93275
	1948	81.1667	10.6398	1.06398	30.7009	6.44521	1.06385	0.78	0.0494068	3.16203	0.486467	0.486467	0.22574	7.60105
	1949	81.2083	10.6906	1.06906	31.1546	6.44479	1.21958	0.78	0.0566394	3.62492	0.55768	0.55768	0.212688	8.71376
	1950	81.25	10.7187	1.07187	30.5025	6.44521	0.67464	0.78	0.0313314	2.00521	0.308493	0.308493	0.198746	4.82021
	1951	81.2917	10.7544	1.07544	30.3324	6.44521	0.85632	0.78	0.0397689	2.54521	0.39157	0.39157	0.196076	6.11829
	1952	81.3333	10.8041	1.08041	30.7009	6.44905	1.19364	0.78	0.0554345	3.54781	0.545817	0.545817	0.183617	8.52839
	1953	81.375	10.8474	1.08474	30.6726	6.44777	1.0379	0.78	0.0482019	3.08492	0.474603	0.474603	0.173532	7.41568
	1954	81.4167	10.8885	1.08885	30.4174	6.44883	0.986064	0.78	0.0457944	2.93084	0.450899	0.450899	0.164039	7.04529
	1955	81.4583	10.9306	1.09306	30.1056	6.44841	1.01198	0.78	0.0469981	3.00788	0.462751	0.462751	0.15514	7.23048
	1956	81.5	10.9674	1.09674	30.5308	6.44692	0.88224	0.78	0.0409726	2.62225	0.403423	0.403423	0.142681	6.30348
	1957	81.5417	11.0074	1.10074	29.9071	6.4482	0.960096	0.78	0.0445884	2.85366	0.439024	0.439024	0.125773	6.85975
	1958	81.5833	11.0355	1.10355	29.5385	6.4482	0.67464	0.78	0.0313314	2.00521	0.308493	0.308493	0.0987793	4.82021
	1959	81.625	11.0755	1.10755	30.0489	6.4482	0.960096	0.78	0.0445884	2.85366	0.439024	0.439024	0.0705993	6.85975
	1960	81.6667	11.1036	1.11036	29.5385	6.4482	0.67464	0.78	0.0313314	2.00521	0.308493	0.308493	0.0409355	4.82021
	1961	81.7083	11.135	1.1135	29.9922	6.44883	0.752496	0.78	0.0349471	2.23662	0.344095	0.344095	0.016315	5.37648
	1962	81.75	11.1642	1.11642	30.786	6.44883	0.700632	0.78	0.0325385	2.08246	0.320379	0.320379	0.00771261	5.00592
	1963	81.7917	11.1869	1.11869	30.7293	6.44905	0.544896	0.78	0.0253058	1.61957	0.249165	0.249165	0.0166116	3.89321
	1964	81.8333	11.2172	1.12172	30.6726	6.44883	0.726576	0.78	0.0337433	2.15957	0.332242	0.332242	0.0186882	5.19128
	1965	81.875	11.242	1.1242	30.8711	6.44926	0.596808	0.78	0.0277167	1.77387	0.272903	0.272903	0.0121617	4.26411
	1966	81.9167	11.2712	1.12712	31.8917	6.4499	0.700584	0.78	0.0325362	2.08232	0.320357	0.320357	0.00771206	5.00557
	1967	81.9583	11.2918	1.12918	31.3814	6.45097	0.493032	0.78	0.0228972	1.46542	0.225449	0.225449	0.00178006	3.52264
1	1968	82	11.3101	1.13101	31.9484	6.45139	0.44112	0.78	0.0204863	1.31112	0.201711	0.201711	-0.000593446	3.15174
	1969	82.0417	11.3242	1.13242	32.2319	6.4499	0.33732	0.78	0.0156657	1.0026	0.154247	0.154247	-0.0047462	2.4101
	1970	82.0833	11.348	1.1348	31.835	6.45224	0.570888	0.78	0.0265129	1.69683	0.261051	0.261051	-0.00889895	4.07891
	1971	82.125	11.362	1.1362	32.1752	6.44905	0.33732	0.78	0.0156657	1.0026	0.154247	0.154247	-0.0124588	2.4101
	1972	82.1667	11.3891	1.13891	31.6365	6.45097	0.648696	0.78	0.0301265	1.92809	0.29663	0.29663	-0.016315	4.63484
	1973	82.2083	11.4042	1.14042	31.0979	6.45097	0.363264	0.78	0.0168706	1.07972	0.16611	0.16611	-0.022841	2.59547
	1974	82.25	11.4237	1.14237	31.0695	6.44905	0.467088	0.78	0.0216923	1.38831	0.213586	0.213586	-0.0249173	3.33728
	1975	82.2917	11.575	1.1575	31.2113	6.44905	3.63278	0.78	0.168712	10.7976	1.66117	0	-0.0290706	0
	1976	82.3333	11.4658	1.14658	30.6726	6.45075	-2.6208	0.78	-0.121714	-7.7897	-1.19842	-1.19842	-0.0305536	-18.7252
	1977	82.375	11.4939	1.14939	30.7009	6.45075	0.674664	0.78	0.0313325	2.00528	0.308504	0.308504	0.00296641	4.82038
	1978	82.4167	11.4972	1.14972	30.2757	6.45033	0.077856	0.78	0.00361576	0.231408	0.0356013	0.0356013	-0.00444961	0.55627
	1979	82.4583	11.5123	1.15123	30.9845	6.45075	0.363264	0.78	0.0168706	1.07972	0.16611	0.16611	-0.00652626	2.59547
	1980	82.5	11.5221	1.15221	30.9278	6.44883	0.233544	0.78	0.0108462	0.694154	0.106793	0.106793	-0.013052	1.66864
	1981	82.5417	11.535	1.1535	30.4174	6.44905	0.311376	0.78	0.0144608	0.925491	0.142383	0.142383	-0.0118656	2.22474
	1982	82.5833	11.5491	1.15491	30.5592	6.44883	0.33732	0.78	0.0156657	1.0026	0.154247	0.154247	-0.0177982	2.4101
	1983	82.625	11.5458	1.15458	30.7576	6.44947	-0.077856	0.78	-0.00361576	-0.231408	-0.0356013	-0.0356013	-0.0198746	-0.55627
	1984	82.6667	11.5491	1.15491	30.0772	6.45075	0.077856	0.78	0.00361576	0.231408	0.0356013	0.0356013	-0.0172047	0.55627
	1985	82.7083	11.561	1.1561	30.7009	6.44926	0.285432	0.78	0.0132559	0.848379	0.13052	0.13052	-0.0186879	2.03937
	1986	82.75	11.5675	1.15675	30.8427	6.44905	0.155688	0.78	0.0072304	0.462746	0.0711916	0.0711916	-0.0207646	1.11237
	1987	82.7917	11.5545	1.15545	31.4381	6.45224	-0.311352	0.78	-0.0144597	-0.92542	-0.142372	-0.142372	-0.0216543	-2.22457
	1988	82.8333	11.5696	1.15696	31.7783	6.45118	0.363264	0.78	0.0168706	1.07972	0.16611	0.16611	-0.0177985	2.59547
	1989	82.875	11.5664	1.15664	31.9767	6.4499	-0.077856	0.78	-0.00361576	-0.231408	-0.0356013	-0.0356013	-0.019578	-0.55627
	1990	82.9167	11.5664	1.15664	32.317	6.45331	0	0.78	0	0	0	0	-0.0216543	0
	1991	82.9583	11.5848	1.15848	32.4871	6.45054	0.44112	0.78	0.0204863	1.31112	0.201711	0.201711	-0.0189845	3.15174
1	1992	83	11.575	1.1575	32.4871	6.45245	-0.23352	0.78	-0.010845	-0.694083	-0.106782	-0.106782	-0.0264005	-1.66847
	1993	83.0417	11.588	1.1588	33.2242	6.44926	0.311376	0.78	0.0144608	0.925491	0.142383	0.142383	-0.0180948	2.22474
	1994	83.0833	11.5967	1.15967	33.2809	6.45182	0.207576	0.78	0.00964016	0.61697	0.0949185	0.0949185	-0.0266974	1.4831
	1995	83.125	11.6053	1.16053	33.366	6.44947	0.207576	0.78	0.00964016	0.61697	0.0949185	0.0949185	-0.0252139	1.4831
	1996	83.1667	11.6021	1.16021	33.6211	6.45352	-0.077832	0.78	-0.00361464	-0.231337	-0.0355903	-0.0355903	-0.0281801	-0.556099
	1997	83.2083	11.5772	1.15772	32.6005	6.45671	-0.596808	0.78	-0.0277167	-1.77387	-0.272903	-0.272903	-0.0258071	-4.26411
	1998	83.25	11.5188	1.15188	30.8427	6.46012	-1.40122	0.78	-0.0650747	-4.16478	-0.640736	-0.640736	-0.0213578	-10.0115
[truncated: 4,684 more rows]

## Sheet: VFA
time (days)	Exp	Dil.Fac.	Amount	Amount	Amount	Amount	Amount	Amount	Amount	Amount	Amount	Amount	Amount	Amount	Amount	Amount	Amount	Amount	C2	C3	C4							Amount	Amount	Amount	Amount	Amount	Amount	Amount	Amount		rate	rate
			mg/l	mg/l	mg/l	mg/l	mg/l	mg/l	mg/l	mg/l	mg/l	mg/l	mg/l	mg/l	mg/l	mg/l	mg/l	mg/l	mmol/l	mmol/l	mmol/l	mmol/l	mmol/l	mmol/l	mmol/l	mmol/l	mmol/l	mg COD/l	mg COD/l	mg COD/l	mg COD/l	mg COD/l	mg COD/l	mg COD/l	mg COD/l		Acetate	Propionate
			C2	C3	i-C4	n-C4	b-C5	n-C5	i-c6	n-c6	C2	C3	i-C4	n-C4	b-C5	n-C5	i-c6	n-c6										C2	C3	i-C4	n-C4	b-C5	n-C5	i-c6	n-c6		mg COD/gVSS/d	mg COD/gVSS/d		NaHCO3 (meq L-1)
											1	1	1	1	1	1	1	1	60	74	88.12	88.12	102.13	102.13	116	116		1.067	1.5135	1.8182	1.8182	2.039	2.039	2.21	2.21
0	A	2	3.81534	0	0	0	0	0	0	0	7.63068	0	0	0	0	0	0	0	0.127178	0	0	0	0	0	0	0	0.127178	8.14194	0	0	0	0	0	0	0	8.14194				149.873
0.333333	B	2	4.0566	0	0	0	0	0	0	0	8.1132	0	0	0	0	0	0	0	0.13522	0	0	0	0	0	0	0	0.13522	8.65678	0	0	0	0	0	0	0	8.65678	0.102969	0		149.865
1	C	2	59.2018	3.26685	0	4.33542	0	0	0	0	118.404	6.5337	0	8.67084	0	0	0	0	1.97339	0.0882933	0	0.0983981	0	0	0	0	2.16008	126.337	9.88876	0	15.7653	0	0	0	0	151.991	23.536	1.97775		147.938
2	D	2	18.0397	15.0335	2.53732	8.29628	1.5727	0	0	0	36.0793	30.0669	5.07463	16.5926	3.14539	0	0	0	0.601322	0.40631	0.0575877	0.188295	0.0307979	0	0	0	1.28431	38.4967	45.5063	9.22669	30.1686	6.41346	0	0	0	129.812	-17.568	7.1235		148.992
3	E	2	5.81601	18.4418	2.46539	3.29412	0	0	0	1.95331	11.632	36.8837	4.93077	6.58823	0	0	0	3.90662	0.193867	0.498428	0.0559552	0.0747644	0	0	0	0.0336778	0.856692	12.4114	55.8234	8.96513	11.9787	0	0	0	8.63363	97.8123	-5.21706	2.06343		149.308
4	F	2	17.6481	54.0993	1.00437	1.30517	0.988205	0	0	1.28351	35.2962	108.199	2.00874	2.61034	1.97641	0	0	2.56703	0.588269	1.46214	0.0227955	0.0296226	0.0193519	0	0	0.0221295	2.14431	37.661	163.759	3.65229	4.74612	4.0299	0	0	5.67313	219.521	5.04993	21.5871		147.95
7	G	2	5.93041	57.9953	0	0	0	0	0	0	11.8608	115.991	0	0	0	0	0	0	0.19768	1.56744	0	0	0	0	0	0	1.76512	12.6555	175.552	0	0	0	0	0	0	188.207	-5.0011	2.35861		148.235
7.33333	H	1.1	4.42548	104.218	0	0	0	0	0	0	4.86802	114.64	0	0	0	0	0	0	0.0811337	1.54919	0	0	0	0	0	0	1.63033	5.19418	173.508	0	0	0	0	0	0	178.702	-1.49226	-0.408742		148.37
8	I	1.1	68.7929	125.052	0	26.6545	1.71456	0	0	0	75.6722	137.557	0	29.32	1.88601	0	0	0	1.2612	1.85888	0	0.332728	0.0184668	0	0	0	3.47128	80.7422	208.193	0	53.3095	3.84558	0	0	0	346.09	15.1096	6.93695		146.88
9	J	1.1	106.974	135.173	9.26206	7.71293	4.02226	2.2874	0	2.01993	117.671	148.69	10.1883	8.48423	4.42448	2.51614	0	2.22193	1.96119	2.00933	0.115618	0.0962804	0.043322	0.0246366	0	0.0191546	4.26953	125.555	225.043	18.5243	15.426	9.02152	5.1304	0	4.91046	403.611	8.96261	3.37		146.029
10	K	1.1	7.47674	138.28	0	0	3.44115	2.60617	0	0	8.22442	152.108	0	0	3.78526	2.86678	0	0	0.137074	2.05552	0	0	0.0370632	0.0280699	0	0	2.25772	8.77545	230.216	0	0	7.71815	5.84537	0	0	252.555	-23.356	1.0346		147.807
11	L	1.1	0.583304	65.2472	0	0	1.69617	0	0	0	0.641634	71.7719	0	0	1.86579	0	0	0	0.0106939	0.96989	0	0	0.0182688	0	0	0	0.998853	0.684624	108.627	0	0	3.80435	0	0	0	113.116	-1.61817	-24.3178		149.019
14	M	2	3.49759	62.8522	0	0	0.903854	0	0	0	6.99519	125.704	0	0	1.80771	0	0	0	0.116586	1.69871	0	0	0.0177001	0	0	0	1.83299	7.46386	190.253	0	0	3.68591	0	0	0	201.403	1.35585	16.3253		148.185
15	N	2	109.979	53.998	2.89424	23.7247	0	0	0	0	219.958	107.996	5.78849	47.4494	0	0	0	0	3.66597	1.4594	0.0656887	0.538464	0	0	0	0	5.72953	234.695	163.452	10.5246	86.2725	0	0	0	0	494.944	45.4463	-5.36033		144.875
16	O	2	73.3745	59.9106	9.23837	10.0505	3.38346	0	0	0	146.749	119.821	18.4767	20.1009	6.76691	0	0	0	2.44582	1.61921	0.209677	0.228108	0.0662578	0	0	0	4.56907	156.581	181.349	33.5944	36.5475	13.7977	0	0	0	421.87	-15.6228	3.57953		145.935
17	P	2	91.8765	68.3935	3.05314	2.42201	4.00792	0	0	0	183.753	136.787	6.10629	4.84402	8.01585	0	0	0	3.06255	1.84847	0.0692951	0.0549707	0.0784867	0	0	0	5.11378	196.064	207.027	11.1024	8.80739	16.3443	0	0	0	439.346	7.89662	5.13556		145.089
18	Q	2	96.1962	73.7162	0	0	3.15615	0	0	0	192.392	147.432	0	0	6.3123	0	0	0	3.20654	1.99233	0	0	0.0618065	0	0	0	5.26068	205.283	223.139	0	0	12.8708	0	0	0	441.292	1.84365	3.22234		144.801
21	R	1.1	10	10	0	0	0	0	0	0	11	11	0	0	0	0	0	0	0.183333	0.148649	0	0	0	0	0	0	0.331982	11.737	16.6485	0	0	0	0	0	0	28.3855	-38.7091	-41.2981		149.668
23	S	1.1	5.38109	203.805	0	0	3.20703	0	0	0	5.91919	224.186	0	0	3.52773	0	0	0	0.0986532	3.02954	0	0	0.0345416	0	0	0	3.16274	6.31578	339.306	0	0	7.19305	0	0	0	352.814	-1.08424	64.5314		146.872
24	T	1.1	62.5919	136.272	0	1.56949	2.66225	1.36587	0	0	68.8511	149.899	0	1.72644	2.92848	1.50246	0	0	1.14752	2.02567	0	0.019592	0.028674	0.0147112	0	0	3.23616	73.4641	226.873	0	3.13902	5.97116	3.06351	0	0	312.511	13.4297	-22.4866		146.827
25	U	1.1	146.766	90.3998	3.26156	4.25649	3.26141	0	0	0	161.442	99.4398	3.58772	4.68214	3.58755	0	0	0	2.6907	1.34378	0.040714	0.0531336	0.0351273	0	0	0	4.16346	172.259	150.502	6.52318	8.51306	7.31501	0	0	0	345.112	19.7589	-15.2741		145.966
30	R46A	1.1	0	3.29763	0	0	0	0	0	0	0	3.62739	0	0	0	0	0	0	0	0.0490188	0	0	0	0	0	0	0.0490188	0	5.49006	0	0	0	0	0	0	5.49006	#REF!	#REF!		149.951
46	R46B	1.1	0	3.29763	0	0	0	0	0	0	0	3.62739	0	0	0	0	0	0	0	0.0490188	0	0	0	0	0	0	0.0490188	0	5.49006	0	0	0	0	0	0	5.49006	#REF!	#REF!		149.951
62	R46C	1.1	0	3.29763	0	0	0	0	0	0	0	3.62739	0	0	0	0	0	0	0	0.0490188	0	0	0	0	0	0	0.0490188	0	5.49006	0	0	0	0	0	0	5.49006	#REF!	#REF!		149.951
63	R4D	1.1	186.872	11.7395	4.83402	13.3911	0	0	0	0	205.559	12.9134	5.31742	14.7302	0	0	0	0	3.42599	0.174506	0.060343	0.167161	0	0	0	0	3.828	219.332	19.5444	9.66814	26.7825	0	0	0	0	275.327	43.8663	2.81088		146.4
64	R4E	1.1	186.79	17.3506	11.8123	16.4847	1.66121	0	0	0	205.469	19.0856	12.9935	18.1332	1.82733	0	0	0	3.42448	0.257914	0.147452	0.205779	0.0178922	0	0	0	4.05351	219.235	28.8861	23.6247	32.9698	3.72593	0	0	0	308.442	-0.0193331	1.86833		146.318
65	R46F	1.1	63.6501	18.064	10.7542	5.33897	33.7631	0	0	2.45922	70.0151	19.8704	11.8296	5.87286	37.1394	0	0	2.70514	1.16692	0.268518	0.134245	0.0666462	0.363648	0	0	0.0233202	2.0233	74.7062	30.0738	21.5087	10.678	75.7273	0	0	5.97837	218.672	-28.9058	0.237536		148.565
66	R46G	1.1	2.20034	3.31903	0	0	9.96799	0	1.57229	0	2.42037	3.65094	0	0	10.9648	0	1.72952	0	0.0403395	0.049337	0	0	0.107361	0	0.0149096	0	0.211947	2.58253	5.52569	0	0	22.3572	0	3.82223	0	34.2877	-14.4247	-4.90962		149.91
69	R4 7A	1.1	4.3159	3.1986	0	0	0	0	0	0	4.74749	3.51846	0	0	0	0	0	0	0.0791248	0.0475467	0	0	0	0	0	0	0.126672	5.06557	5.32519	0	0	0	0	0	0	10.3908	0.496607	-0.0401012		149.873
70	R4 7B	1.1	377.223	18.248	0	0	0.76584	0	0	0	414.945	20.0728	0	0	0.842424	0	0	0	6.91576	0.271254	0	0	0.00824855	0	0	0	7.19526	442.747	30.3802	0	0	1.7177	0	0	0	474.845	87.5362	5.011		142.813
71	R4 7C	1.1	0	0	0	76.0333	0.822728	0	0	0	0	0	0	83.6366	0.905001	0	0	0	0	0	0	0.949122	0.00886127	0	0	0	0.957983	0	0	0	152.068	1.8453	0	0	0	153.913	-88.5494	-6.07603		150
72	R4 7D	1.1	16.4295	10.7179	0	0	0	0	0	0	18.0725	11.7896	0	0	0	0	0	0	0.301208	0.159319	0	0	0	0	0	0	0.460528	19.2834	17.8436	0	0	0	0	0	0	37.127	3.85667	3.56872		149.539
73	R4 7E	1.1	0	0	0	0	0	0	0	0	0	0	0	0	0	0	0	0	0	0	0	0	0	0	0	0	0	0	0	0	0	0	0	0	0	0	-3.85667	-3.56872
76	R4 8A	1.1	0	0	0	0	0	0	0	0	0	0	0	0	0	0	0	0	0	0	0	0	0	0	0	0	0	0	0	0	0	0	0	0	0	0	0	0		150
77	R4 8B	1.1	458.723	24.3974	0	93.0507	1.06078	0	0	0	504.595	26.8372	0	102.356	1.16686	0	0	0	8.40992	0.362664	0	1.16155	0.0114252	0	0	0	9.94556	538.403	40.618	0	186.103	2.37922	0	0	0	767.504	107.681	8.12361		141.227
78	R4 8C	1.1	145.153	27.6162	6.18549	0	0.510235	0	0	0	159.668	30.3778	6.80404	0	0.561258	0	0	0	2.66113	0.410511	0.0772134	0	0.00549553	0	0	0	3.15435	170.366	45.9769	12.3711	0	1.14441	0	0	0	229.858	-73.6076	1.07177		146.928
79	R4 8D	1.1	0	16.4372	0	0	0	0	0	0	0	18.0809	0	0	0	0	0	0	0	0.244336	0	0	0	0	0	0	0.244336	0	27.3654	0	0	0	0	0	0	27.3654	-34.0731	-3.7223		149.756
82	R4 9a	1.1	0	0	0	0.0564234	0	0	0	0	0	0	0	0.0620657	0	0	0	0	0	0	0	0.000704332	0	0	0	0	0.000704332	0	0	0	0.112848	0	0	0	0	0.112848	0	-5.47308		150
83	R4 9b	2	245.719	0	19.5529	2.94126	12.7557	0	0	0	491.437	0	39.1059	5.88252	25.5113	0	0	0	8.19062	0	0.44378	0.0667558	0.249793	0	0	0	8.95095	524.364	0	71.1023	10.6956	52.0176	0	0	0	658.179	104.873	0		141.809
84	R4 9c	2	222.469	34.3066	0	4.86197	11.7356	0	0	0	444.937	68.6132	0	9.72394	23.4712	0	0	0	7.41562	0.927205	0	0.110349	0.229817	0	0	0	8.68299	474.748	103.846	0	17.6801	47.8577	0	0	0	644.132	-9.92309	20.7692		141.657
85	R4 9d	1.1	113.733	57.6715	0	10.0811	9.17838	0	0	0	125.106	63.4386	0	11.0893	10.0962	0	0	0	2.0851	0.857279	0	0.125843	0.0988565	0	0	0	3.16708	133.488	96.0144	0	20.1625	20.5862	0	0	0	270.251	-68.2519	-1.56633		147.058
89	R4 10a	1.1	0	4.32985	0	0	0	0	0	0	0	4.76284	0	0	0	0	0	0	0	0.0643626	0	0	0	0	0	0	0.0643626	0	7.20855	0	0	0	0	0	0	7.20855	-26.6977	-17.7612		149.936
93	R4 10b	2	22.8029	9.06201	1.54062	7.258	0	0	0	0	45.6058	18.124	3.08125	14.516	0	0	0	0	0.760097	0.244919	0.0349665	0.16473	0	0	0	0	1.20471	48.6614	27.4307	5.60233	26.393	0	0	0	0	108.087	9.73229	4.04443		148.995
95	R4 10c	2	52.6329	30.7048	7.76447	31.7573	0.867268	0	0	0	105.266	61.4096	15.5289	63.5146	1.73454	0	0	0	1.75443	0.82986	0.176225	0.720774	0.0169836	0	0	0	3.49827	112.319	92.9435	28.2347	115.482	3.53672	0	0	0	352.516	12.7314	13.1026		147.416
108	R4 11A	1.1	4.18597	4.94595	0.565003	0.941715	0.321951	0	0	0	4.60457	5.44055	0.621504	1.03589	0.354146	0	0	0	0.0767428	0.0735209	0.00705292	0.0117554	0.0034676	0	0	0	0.17254	4.91307	8.23426	1.13002	1.88345	0.722104	0	0	0	16.8829	-21.4811	-16.9418		149.85
109	R4 11D	2	53.3618	83.2273	0.228265	5.8248	1.43392	0	0	0	106.724	166.455	0.45653	11.6496	2.86785	0	0	0	1.77873	2.24939	0.00518078	0.132201	0.0280804	0	0	0	4.19357	113.874	251.929	0.830063	21.1813	5.84754	0	0	0	393.662	21.7922	48.739		145.972
110	R4 11E	2	38.7507	119.609	0.471204	6.35818	2.23292	0	0	0	77.5015	239.217	0.942409	12.7164	4.46584	0	0	0	1.29169	3.23266	0.0106946	0.144307	0.043727	0	0	0	4.72308	82.6941	362.055	1.71349	23.1209	9.10584	0	0	0	478.689	-6.23598	22.0252		145.476
111	R4 11F	2	8.12957	183.799	0	8.76713	4.78651	0.785779	0	0	16.2591	367.598	0	17.5343	9.57303	1.57156	0	0	0.270986	4.96754	0	0.198982	0.0937338	0.0153878	0	0	5.54663	17.3485	556.36	0	31.8808	19.5194	3.20441	0	0	628.313	-13.0691	38.8609		144.761
114	12a	2	0	115.562	0	4.54851	5.23676	0	0	0	0	231.124	0	9.09703	10.4735	0	0	0	0	3.1233	0	0.103235	0.102551	0	0	0	3.32908	0	349.806	0	16.5402	21.3555	0	0	0	387.702	-3.4697	-41.3107		146.877
115	12b	2	22.8151	225.109	0	4.97859	5.60736	1.30932	0	0	45.6301	450.218	0	9.95719	11.2147	2.61864	0	0	0.760502	6.08402	0	0.112996	0.109808	0.0256402	0	0	7.09297	48.6873	681.405	0	18.1042	22.8668	5.3394	0	0	776.402	9.73747	66.3197		143.155
116	12c	2	33.6057	284.764	0	4.68454	5.5677	0	0	0	67.2114	569.528	0	9.36909	11.1354	0	0	0	1.12019	7.69633	0	0.106322	0.109032	0	0	0	9.03187	71.7146	861.981	0	17.0349	22.7051	0	0	0	973.436	4.60545	36.1153		141.183
117	12d	2	22.1595	362.729	0	5.17785	7.80477	0	0	3.40268	44.3189	725.458	0	10.3557	15.6095	0	0	6.80535	0.738649	9.80348	0	0.117518	0.15284	0	0	0.0586668	10.8712	47.2883	1097.98	0	18.8287	31.8279	0	0	15.0398	1210.96	-4.88526	47.1998		139.458
118	12e	2	6.31453	425.768	0	5.67866	10.0424	1.58824	0	0	12.6291	851.536	0	11.3573	20.0848	3.17648	0	0	0.210484	11.5072	0	0.128885	0.196659	0.0311023	0	0	12.0744	13.4752	1288.8	0	20.6499	40.9529	6.47684	0	0	1370.35	-6.76262	38.1638		138.282
121	12f	2	5.76717	319.384	8.7063	3.83459	10.1661	1.53487	0	0	11.5343	638.768	17.4126	7.66919	20.3321	3.06974	0	0	0.192239	8.632	0.197601	0.0870312	0.199081	0.0300571	0	0	9.33801	12.3071	966.775	31.6596	13.9441	41.4572	6.25919	0	0	1072.4	-0.233616	-64.4048		141.176
124	12g	2	4.94853	343.936	7.02826	3.10321	13.4924	2.16667	0	0	9.89707	687.872	14.0565	6.20642	26.9849	4.33334	0	0	0.164951	9.29556	0.159516	0.0704315	0.264221	0.0424296	0	0	9.99711	10.5602	1041.09	25.5576	11.2845	55.0222	8.83567	0	0	1152.35	-0.349393	14.8637		140.539
125	12h	2	5.48687	279.245	5.20707	2.25105	11.4359	1.72124	0	0	10.9737	558.489	10.4141	4.5021	22.8718	3.44248	0	0	0.182896	7.54715	0.118181	0.0510906	0.223948	0.0337069	0	0	8.15698	11.709	845.274	18.935	8.18572	46.6357	7.01922	0	0	937.758	0.229764	-39.164		142.27
128	R4 13a	2	4.55588	246.113	0	0	0	0	0	0	9.11176	492.226	0	0	0	0	0	0	0.151863	6.6517	0	0	0	0	0	0	6.80356	9.72225	744.984	0	0	0	0	0	0	754.706	-0.397349	-20.058		143.196
129	R4 13b	2	29.8248	405.12	0	0	0	0	0	0	59.6495	810.24	0	0	0	0	0	0	0.994159	10.9492	0	0	0	0	0	0	11.9434	63.646	1226.3	0	0	0	0	0	0	1289.94	10.7848	96.263		138.057
130	R4 13c	2	15.9353	398.06	0	0	0	0	0	0	31.8705	796.12	0	0	0	0	0	0	0.531175	10.7584	0	0	0	0	0	0	11.2896	34.0058	1204.93	0	0	0	0	0	0	1238.93	-5.92804	-4.27427		138.71
131	R4 13d	2	6.26452	376.089	0	0	0	0	0	0	12.529	752.178	0	0	0	0	0	0	0.208817	10.1646	0	0	0	0	0	0	10.3734	13.3685	1138.42	0	0	0	0	0	0	1151.79	-4.12747	-13.3012		139.627
132	R4 13e	2	5.99608	373.648	0	0	0	0	0	0	11.9922	747.297	0	0	0	0	0	0	0.199869	10.0986	0	0	0	0	0	0	10.2985	12.7956	1131.03	0	0	0	0	0	0	1143.83	-0.114569	-1.47754		139.702
135	R4 14a	4	4.05293	114.467	0	4.02486	0	0	0	0	16.2117	457.87	0	16.0994	0	0	0	0	0.270195	6.18743	0	0.182699	0	0	0	0	6.64033	17.2979	692.986	0	29.272	0	0	0	0	739.556	0.90045	-87.6095		143.542
136	R4 14b	4	129.878	162.334	0	0	0	0	0	0	519.512	649.336	0	0	0	0	0	0	8.65854	8.77482	0	0	0	0	0	0	17.4334	554.32	982.771	0	0	0	0	0	0	1537.09	107.404	57.9569		132.567
137	R4 14c	4	180.582	218.282	0	0	0	0	0	0	722.33	873.127	0	0	0	0	0	0	12.0388	11.799	0	0	0	0	0	0	23.8378	770.726	1321.48	0	0	0	0	0	0	2092.2	43.2812	67.7415		126.162
145	R4 14d	4	97.0424	125.894	0	0	0	0	0	0	388.17	503.574	0	0	0	0	0	0	6.46949	6.80506	0	0	0	0	0	0	13.2746	414.177	762.16	0	0	0	0	0	0	1176.34	-71.3097	-111.864		136.725
146	R4 14e	2	120.533	218.834	0	0	0	0	0	0	241.067	437.669	0	0	0	0	0	0	4.01778	5.91444	0	0	0	0	0	0	9.93222	257.218	662.411	0	0	0	0	0	0	919.63	-31.3917	-19.9497		140.068
148	R4 14f	2	67.2054	232.059	0	0	0	0	0	0	134.411	464.118	0	0	0	0	0	0	2.24018	6.27186	0	0	0	0	0	0	8.51204	143.416	702.442	0	0	0	0	0	0	845.859	-22.7604	8.00619		141.488
149	R4 15a	1.1	12.3284	354.61	0	0	12.1715	1.57275	0	0	13.5613	390.071	0	0	13.3887	1.73003	0	0	0.226021	5.27123	0	0	0.131094	0.0169395	0	0	5.64529	14.4699	590.373	0	0	27.2995	3.52753	0	0	635.67	-25.7893	-22.4139		144.503
150	R4 15b	1.1	825	423.534	0	0	12.5807	1.96332	0	0	907.5	465.887	0	0	13.8388	2.15965	0	0	15.125	6.29577	0	0	0.135502	0.0211461	0	0	21.5774	968.303	705.12	0	0	28.2173	4.40352	0	0	1706.04	190.767	22.9495		128.579
154	R4 15c	1.1	239.254	477.675	0	0	16.0277	2.09524	0	0	263.179	525.443	0	0	17.6305	2.30477	0	0	4.38631	7.10058	0	0	0.172628	0.022567	0	0	11.6821	280.812	795.258	0	0	35.9485	4.69942	0	0	1116.72	-137.498	18.0275		138.513
157	11311 R4 15D	1.1	103.525	288.758	0	0	12.8061	1.70223	0	0	113.878	317.634	0	0	14.0867	1.87245	0	0	1.89797	4.29235	0	0	0.137929	0.018334	0	0	6.34658	121.508	480.739	0	0	28.7228	3.81793	0	0	634.788	-31.8608	-62.9038		143.81
158	R4 15E	1.1	17.9529	197.3	0	0	10.1166	1.61406	0	0	19.7482	217.03	0	0	11.1282	1.77547	0	0	0.329136	2.93284	0	0	0.108961	0.0173844	0	0	3.38832	21.0713	328.475	0	0	22.6905	3.62019	0	0	375.857	-20.0873	-30.4528		146.738
160	R4 16a	1.1	28.3196	205.777	0	0	11.5032	1.39307	0	0	31.1515	226.355	0	0	12.6536	1.53238	0	0	0.519192	3.05885	0	0	0.123897	0.0150042	0	0	3.71695	33.2387	342.588	0	0	25.8006	3.12452	0	0	404.752	2.43348	2.82273		146.422
162	R4 16b	2	10.0806	13.7419	0	0	2.92316	0	0	0	20.1612	27.4837	0	0	5.84632	0	0	0	0.336019	0.371401	0	0	0.0572439	0	0	0	0.764665	21.512	41.5966	0	0	11.9206	0	0	0	75.0292	-2.34534	-60.1984		149.293
168	R4 16c	2	20.0931	21.3266	0	0	8.41339	0	0	0	40.1862	42.6531	0	0	16.8268	0	0	0	0.66977	0.576394	0	0	0.164758	0	0	0	1.41092	42.8786	64.5555	0	0	34.3098	0	0	0	141.744	4.27334	4.59179		148.754
173	17b	2	15.5636	37.5049	0	0	2.68064	0	0	0	31.1272	75.0098	0	0	5.36129	0	0	0	0.518786	1.01365	0	0	0.0524948	0	0	0	1.58493	33.2127	113.527	0	0	10.9317	0	0	0	157.672	-1.93319	9.79438		148.468
174	17c	2	7.49243	18.29	0	0	0.981875	0.0403443	0	0	14.9849	36.5801	0	0	1.96375	0.0806886	0	0	0.249748	0.494325	0	0	0.0192279	0.000790058	0	0	0.764091	15.9888	55.3639	0	0	4.00408	0.164524	0	0	75.5214	-3.44477	-11.6327		149.256
178	R4 18a	2	6.16523	8.25749	0	0	0	0	0	0	12.3305	16.515	0	0	0	0	0	0	0.205508	0.223175	0	0	0	0	0	0	0.428683	13.1566	24.9954	0	0	0	0	0	0	38.152	-0.566452	-6.0737		149.571
181	R4 18b	2	8.47636	92.9547	0	0	0	0	0	0	16.9527	185.909	0	0	0	0	0	0	0.282545	2.51229	0	0	0	0	0	0	2.79484	18.0885	281.374	0	0	0	0	0	0	299.463	0.986392	51.2757		147.205
183	R4 18c	2	6.99132	89.3856	0	0	0	0	0	0	13.9826	178.771	0	0	0	0	0	0	0.233044	2.41583	0	0	0	0	0	0	2.64887	14.9195	270.57	0	0	0	0	0	0	285.49	-0.633815	-2.16077		147.351
184	R4 18d	2	6.39863	61.7689	0	0	0	0	0	0	12.7973	123.538	0	0	0	0	0	0	0.213288	1.66943	0	0	0	0	0	0	1.88272	13.6547	186.974	0	0	0	0	0	0	200.629	-0.252959	-16.7191		148.117
188	R4 19b	2	23.9087	257.355	0	0	1.42525	0	0	0	47.8174	514.71	0	0	2.85049	0	0	0	0.796957	6.95554	0	0	0.0279104	0	0	0	7.78041	51.0212	779.013	0	0	5.81215	0	0	0	835.847	7.4733	118.408		142.248
	R4.23A	1.1	14.157	25.2987	0	0	0	0	0	0	15.5727	27.8286	0	0	0	0	0	0	0.259546	0.376062	0	0	0	0	0	0	0.635608	16.6161	42.1186	0	0	0	0	0	0	58.7347	#REF!	#REF!
	R4.23B	1.1	223.6	162.878	0	0	0	0	0	0	245.96	179.166	0	0	0	0	0	0	4.09933	2.42116	0	0	0	0	0	0	6.52048	262.439	271.167	0	0	0	0	0	0	533.606	#REF!	#REF!		143.48
	R4.24A	2	162.425	4.83455	0	0	0	0	0	0	324.85	9.66911	0	0	0	0	0	0	5.41417	0.130664	0	0	0	0	0	0	5.54483	346.615	14.6342	0	0	0	0	0	0	361.249	16.8353	-51.3066
	R4.24B	2	136.193	178.162	0	0	0	0	0	0	272.386	356.325	0	0	0	0	0	0	4.53977	4.8152	0	0	0	0	0	0	9.35496	290.636	539.297	0	0	0	0	0	0	829.933	-11.1959	104.933
	R4.24D	2	393.187	221.587	0	5.30706	2.59721	0	0	0	786.374	443.174	0	10.6141	5.19442	0	0	0	13.1062	5.98884	0	0.120451	0.0508609	0	0	0	19.2664	839.062	670.745	0	19.2986	10.5914	0	0	0	1539.7	#REF!	#REF!		130.905
	R4.24E	4	343.218	63.6342	0	0	1.90248	0	0	0	1372.87	254.537	0	0	7.60994	0	0	0	22.8812	3.43969	0	0	0.0745123	0	0	0	26.3954	1464.85	385.241	0	0	15.5167	0	0	0	1865.61	#REF!	#REF!
	R4.24F	4	431.456	43.3778	2.13373	0	2.3472	0	0	0	1725.82	173.511	8.53494	0	9.38878	0	0	0	28.7637	2.34475	0.0968558	0	0.0919297	0	0	0	31.2972	1841.45	262.609	15.5182	0	19.1437	0	0	0	2138.72	364.967	44.0982		118.892
	R4.25B	2	445.531	227.173	0	0	7.34609	0	0	0	891.062	454.346	0	0	14.6922	0	0	0	14.851	6.13981	0	0	0.143858	0	0	0	21.1347	950.764	687.652	0	0	29.9574	0	0	0	1668.37	-178.138	85.0086
	R4.25c	2	354.163	189.369	0	0	0	0	0	0	708.326	378.738	0	0	0	0	0	0	5.90272	2.55904	0	0	0	0	0	0	8.46176	755.784	573.22	0	0	0	0	0	0	1329	-38.9958	-22.8864
	R4.25D	2	303.626	139.68	0	0	0	0	0	0	607.252	279.36	0	0	0	0	0	0	5.06044	1.88757	0	0	0	0	0	0	6.948	647.938	422.811	0	0	0	0	0	0	1070.75	-21.5692	-30.0819
	R4.25E	2	256.037	71.7863	0	0	0	0	0	0	512.074	143.573	0	0	0	0	0	0	4.26728	0.970085	0	0	0	0	0	0	5.23737	546.383	217.297	0	0	0	0	0	0	763.68	-20.3111	-41.1027
	R4.25F	2	304.776	63.9839	0	0	0	0	0	0	609.551	127.968	0	0	0	0	0	0	5.07959	0.864647	0	0	0	0	0	0	5.94424	650.391	193.679	0	0	0	0	0	0	844.07	20.8016	-4.7236
																			0	0	0	0	0	0	0	0	0	0	0	0	0	0	0	0	0	0	-130.078	-38.7358
																			0	0	0	0	0	0	0	0	0	0	0	0	0	0	0	0	0	0	0	0
																			0	0	0	0	0	0	0	0	0	0	0	0	0	0	0	0	0	0	0	0
																			0	0	0	0	0	0	0	0	0	0	0	0	0	0	0	0	0	0	0	0
																												72.8178	147.365	4.86253	13.0797
																												142.157	27.832	8.19581	28.5299
																												99.6351	835.237	3.71618	11.2744
																												76.4986	377.655	0	0
																												22.8631	244.546	0	0
																										C2	C3	Stdev	Stdev C3
																									248	346.615	14.6342	17.3308	1.02439	324.85	9.69152	16.2425	0.678406
																									254	290.636	539.297	14.5318	26.9649	272.386	357.15	13.6193	17.8575
																									262	839.062	670.745	41.9531	33.5372	786.374	444.202	39.3187	22.2101
																									264	1464.85	385.241	219.728	57.7862	1372.87	255.127	205.931	38.269
																									268	1841.45	262.609	276.218	39.3914	1725.82	173.914	258.873	26.087
																									269	950.764	687.652	142.615	103.148	891.062	455.399	133.659	68.3098
																									270	755.784	573.22	113.368	85.9831	708.326	379.616	106.249	56.9424
																									271	647.938	422.811	64.7938	42.2811	607.252	280.007	60.7252	28.0007
																									272	546.383	217.297	81.9575	30.4216	512.074	143.905	76.8111	20.1468

## Sheet: alkalinity and pCO2
	Time (h)			P	pCH4		pCO2		pH	H2CO3	co2d	pCO2 (mod)		meq L-1	co2d		%CH4	%CO2
1	0	1	0	1	0	0	0	0	7.84075	8.55932e-06	0.00332996	0.0165259	0.00165259	150	3.32996	0.00855932
	1		0.0416667	1.00216	0		0		7.85693	8.24623e-06	0.00320815	0.0159214
	2		0.0833333	1.02487	0		0		7.86332	8.1258e-06	0.0031613	0.0156889
	3		0.125	1.0227	0		0		7.86715	8.0544e-06	0.00313353	0.015551
	4		0.166667	1.03243	0		0		7.86715	8.0544e-06	0.00313353	0.015551
	5		0.208333	1.03568	0		0		7.86886	8.02286e-06	0.00312126	0.0154901
	6		0.25	1.04541	0		0		7.86651	8.06624e-06	0.00313813	0.0155739
	7		0.291667	1.03892	0		0		7.86673	8.06231e-06	0.0031366	0.0155663
	8		0.333333	1.04325	0		0		7.86545	8.08605e-06	0.00314584	0.0156121
	9		0.375	1.04541	0		0		7.86673	8.06231e-06	0.0031366	0.0155663
	10		0.416667	1.04541	0		0		7.86502	8.09398e-06	0.00314892	0.0156274
	11		0.458333	1.04217	0		0		7.86524	8.09001e-06	0.00314738	0.0156198
	12		0.5	1.0346	0		0		7.86098	8.16974e-06	0.0031784	0.0157737
	13		0.541667	1.04541	0		0		7.85885	8.20991e-06	0.00319402	0.0158512
	14		0.583333	1.04973	0		0		7.84969	8.38485e-06	0.00326208	0.016189
	15		0.625	1.0573	0		0		7.83265	8.72032e-06	0.0033926	0.0168367
	16		0.666667	1.04649	0		0		7.78729	9.68038e-06	0.0037661	0.0186903
	17		0.708333	1.07568	0		0		7.66868	1.27207e-05	0.00494893	0.0245604
	18		0.75	1.09947	0		0		7.4342	2.18264e-05	0.00849146	0.0421412
	19		0.791667	1.17407	0		0		7.22337	3.54661e-05	0.0137979	0.068476
	20		0.833333	1.24651	0		0		7.24403	3.38187e-05	0.013157	0.0652952
	21		0.875	1.293	0		0		7.26128	3.25017e-05	0.0126446	0.0627525
	22		0.916667	1.32976	0		0		7.27086	3.17924e-05	0.0123687	0.061383
	23		0.958333	1.38814	0		0		7.27661	3.13742e-05	0.012206	0.0605757
	24	1	1	1.39247	0		0		7.28236	3.09615e-05	0.0120454	0.0597788
	25		1.04167	1.39139	0		0		7.28236	3.09615e-05	0.0120454	0.0597788
	26		1.08333	1.42707	0		0		7.28598	3.07045e-05	0.0119454	0.0592826
	27		1.125	1.4595	0		0		7.28811	3.05544e-05	0.011887	0.0589927
	28		1.16667	1.48221	0		0		7.29109	3.03454e-05	0.0118057	0.0585892
	29		1.20833	1.50815	0		0		7.29131	3.03305e-05	0.0117999	0.0585604
	30		1.25	1.53086	0		0		7.28918	3.04795e-05	0.0118579	0.0588482
	31		1.29167	1.55465	0		0		7.28556	3.07346e-05	0.0119572	0.0593408
	32		1.33333	1.57735	0		0		7.28535	3.07497e-05	0.011963	0.0593699
	33		1.375	1.59357	0		0		7.28172	3.10072e-05	0.0120632	0.059867
	34		1.41667	1.61735	0		0		7.28172	3.10072e-05	0.0120632	0.059867
	35		1.45833	1.63033	0		0		7.28023	3.11137e-05	0.0121047	0.0600727
	36		1.5	1.64546	0		0		7.28002	3.1129e-05	0.0121106	0.0601022
	37		1.54167	1.66276	0		0		7.27789	3.12821e-05	0.0121701	0.0603977
	38		1.58333	1.6725	0		0		7.27597	3.14204e-05	0.0122239	0.0606647
	39		1.625	1.69952	0		0		7.27619	3.1405e-05	0.0122179	0.060635
	40		1.66667	1.70601	0		0		7.27597	3.14204e-05	0.0122239	0.0606647
	41		1.70833	1.7125	0		0		7.27597	3.14204e-05	0.0122239	0.0606647
	42		1.75	1.73088	0		0		7.27427	3.15439e-05	0.012272	0.0609032
	43		1.79167	1.75142	0		0		7.27597	3.14204e-05	0.0122239	0.0606647
	44		1.83333	1.76331	0		0		7.27406	3.15594e-05	0.012278	0.0609331
	45		1.875	1.76764	0		0		7.27427	3.15439e-05	0.012272	0.0609032
	46		1.91667	1.79251	0		0		7.27257	3.16679e-05	0.0123202	0.0611426
	47		1.95833	1.79791	0		0		7.27278	3.16524e-05	0.0123142	0.0611127
	48	1	2	1.81629	0		0		7.27278	3.16524e-05	0.0123142	0.0611127
	49		2.04167	1.83359	0		0		7.27278	3.16524e-05	0.0123142	0.0611127
	50		2.08333	1.85089	0		0		7.27086	3.17924e-05	0.0123687	0.061383
	51		2.125	1.85846	0		0		7.27108	3.17768e-05	0.0123626	0.0613529
	52		2.16667	1.86062	0		0		7.27086	3.17924e-05	0.0123687	0.061383
	53		2.20833	1.87792	0		0		7.27086	3.17924e-05	0.0123687	0.061383
	54		2.25	1.89306	0		0		7.26916	3.19173e-05	0.0124173	0.0616242
	55		2.29167	1.90711	0		0		7.26873	3.19486e-05	0.0124295	0.0616847
	56		2.33333	1.89306	0		0		7.26916	3.19173e-05	0.0124173	0.0616242
	57		2.375	1.91576	0		0		7.26937	3.19017e-05	0.0124112	0.061594
	58		2.41667	1.92225	0		0		7.26703	3.20742e-05	0.0124783	0.0619272
	59		2.45833	1.91468	0		0		7.26682	3.209e-05	0.0124844	0.0619575
	60		2.5	1.92549	0		0		7.26682	3.209e-05	0.0124844	0.0619575
	61		2.54167	1.92549	0		0		7.2666	3.21057e-05	0.0124906	0.0619879
	62		2.58333	1.92765	0		0		7.2649	3.22319e-05	0.0125396	0.0622315
	63		2.625	1.93414	0		0		7.26341	3.23428e-05	0.0125828	0.0624457
	64		2.66667	1.9363	0		0		7.26448	3.22635e-05	0.012552	0.0622926
	65		2.70833	1.93414	0		0		7.26426	3.22793e-05	0.0125581	0.0623231
	66		2.75	1.96009	0		0		7.26256	3.24062e-05	0.0126075	0.0625681
	67		2.79167	1.9536	0		0		7.26234	3.24221e-05	0.0126137	0.0625988
	68		2.83333	1.95036	0		0		7.26277	3.23903e-05	0.0126013	0.0625375
	69		2.875	1.95252	0		0		7.26085	3.25336e-05	0.012657	0.0628141
	70		2.91667	1.95684	0		0		7.26085	3.25336e-05	0.012657	0.0628141
	71		2.95833	1.96766	0		0		7.25958	3.26295e-05	0.0126943	0.0629992
	72	1	3	1.97523	0		0		7.25936	3.26455e-05	0.0127006	0.0630301
	73		3.04167	1.96225	0		0		7.25958	3.26295e-05	0.0126943	0.0629992
	74		3.08333	1.98063	0		0		7.25617	3.28865e-05	0.0127943	0.0634954
	75		3.125	1.9709	0		0		7.25617	3.28865e-05	0.0127943	0.0634954
	76		3.16667	1.99036	0		0		7.25532	3.29511e-05	0.0128194	0.0636201
	77		3.20833	1.98712	0		0		7.25574	3.29187e-05	0.0128069	0.0635577
	78		3.25	1.99685	0		0		7.25361	3.30806e-05	0.0128698	0.0638702
	79		3.29167	2.00442	0		0		7.25148	3.32432e-05	0.0129331	0.0641841
	80		3.33333	2.01523	0		0		7.25191	3.32106e-05	0.0129204	0.0641211
	81		3.375	2.01523	0		0		7.24978	3.33738e-05	0.0129839	0.0644364
	82		3.41667	2.02496	0		0		7.24595	3.36697e-05	0.013099	0.0650076
	83		3.45833	2.03469	0		0		7.24531	3.37193e-05	0.0131183	0.0651033
	84		3.5	2.04226	0		0		7.24403	3.38187e-05	0.013157	0.0652952
	85		3.54167	2.04442	0		0		7.24403	3.38187e-05	0.013157	0.0652952
	86		3.58333	2.04766	0		0		7.2419	3.39848e-05	0.0132216	0.0656161
	87		3.625	2.05631	0		0		7.23722	3.43534e-05	0.013365	0.0663277
	88		3.66667	2.07253	0		0		7.23636	3.4421e-05	0.0133913	0.0664581
	89		3.70833	2.08334	0		0		7.23253	3.47261e-05	0.01351	0.0670473
	90		3.75	2.07361	0		0		7.23232	3.47432e-05	0.0135167	0.0670802
	91		3.79167	2.09199	0		0		7.23061	3.48797e-05	0.0135698	0.0673437
	92		3.83333	2.10929	0		0		7.2287	3.5034e-05	0.0136298	0.0676417
	93		3.875	2.11686	0		0		7.22508	3.53272e-05	0.0137439	0.0682078
	94		3.91667	2.12335	0		0		7.22337	3.54661e-05	0.0137979	0.068476
	95		3.95833	2.132	0		0		7.22167	3.56054e-05	0.0138521	0.068745
	96	1	4	2.16119	0		0		7.21805	3.59035e-05	0.0139681	0.0693206
	97		4.04167	2.16227	0		0		7.21805	3.59035e-05	0.0139681	0.0693206
	98		4.08333	2.16227	0		0		7.21592	3.60801e-05	0.0140368	0.0696614
	99		4.125	2.19146	0		0		7.21592	3.60801e-05	0.0140368	0.0696614
	100		4.16667	2.19362	0		0		7.21571	3.60977e-05	0.0140436	0.0696954
	101		4.20833	2.21308	0		0		7.21571	3.60977e-05	0.0140436	0.0696954
	102		4.25	2.22282	0		0		7.21486	3.61686e-05	0.0140712	0.0698323
	103		4.29167	2.24444	0		0		7.21315	3.63108e-05	0.0141265	0.0701068
	104		4.33333	2.2412	0		0		7.21507	3.61508e-05	0.0140643	0.069798
	105		4.375	2.2639	0		0		7.21422	3.62218e-05	0.0140919	0.0699351
	106		4.41667	2.27579	0		0		7.21592	3.60801e-05	0.0140368	0.0696614
	107		4.45833	2.27579	0		0		7.21571	3.60977e-05	0.0140436	0.0696954
	108		4.5	2.28985	0		0		7.21571	3.60977e-05	0.0140436	0.0696954
	109		4.54167	2.29742	0		0		7.21166	3.64356e-05	0.0141751	0.0703479
	110		4.58333	2.3039	0		0		7.21549	3.61154e-05	0.0140505	0.0697296
	111		4.625	2.32012	0		0		7.21507	3.61508e-05	0.0140643	0.069798
	112		4.66667	2.31904	0		0		7.21166	3.64356e-05	0.0141751	0.0703479
	113		4.70833	2.33526	0		0		7.21315	3.63108e-05	0.0141265	0.0701068
	114		4.75	2.3331	0		0		7.21166	3.64356e-05	0.0141751	0.0703479
	115		4.79167	2.33526	0		0		7.21145	3.64535e-05	0.0141821	0.0703824
	116		4.83333	2.34715	0		0		7.21166	3.64356e-05	0.0141751	0.0703479
	117		4.875	2.35148	0		0		7.21166	3.64356e-05	0.0141751	0.0703479
	118		4.91667	2.35364	0		0		7.21166	3.64356e-05	0.0141751	0.0703479
	119		4.95833	2.35364	0		0		7.21017	3.65609e-05	0.0142239	0.0705898
	120	1	5	2.3558	0		0		7.21038	3.6543e-05	0.0142169	0.0705552
	121		5.04167	2.35688	0		0		7.21209	3.63999e-05	0.0141612	0.0702789
	122		5.08333	2.36121	0		0		7.21017	3.65609e-05	0.0142239	0.0705898
	123		5.125	2.36553	0		0		7.21017	3.65609e-05	0.0142239	0.0705898
	124		5.16667	2.37634	0		0		7.21017	3.65609e-05	0.0142239	0.0705898
	125		5.20833	2.37418	0		0		7.20974	3.65967e-05	0.0142378	0.070659
	126		5.25	2.37743	0		0		7.20974	3.65967e-05	0.0142378	0.070659
	127		5.29167	2.36769	0		0		7.20996	3.65788e-05	0.0142308	0.0706243
	128		5.33333	2.38499	0		0		7.20974	3.65967e-05	0.0142378	0.070659
	129		5.375	2.38391	0		0		7.20974	3.65967e-05	0.0142378	0.070659
	130		5.41667	2.3731	0		0		7.20974	3.65967e-05	0.0142378	0.070659
	131		5.45833	2.38715	0		0		7.20996	3.65788e-05	0.0142308	0.0706243
	132		5.5	2.39148	0		0		7.20996	3.65788e-05	0.0142308	0.0706243
	133		5.54167	2.39689	0		0		7.20996	3.65788e-05	0.0142308	0.0706243
	134		5.58333	2.39689	0		0		7.20974	3.65967e-05	0.0142378	0.070659
	135		5.625	2.38391	0		0		7.20996	3.65788e-05	0.0142308	0.0706243
	136		5.66667	2.38499	0		0		7.21017	3.65609e-05	0.0142239	0.0705898
	137		5.70833	2.39472	0		0		7.21017	3.65609e-05	0.0142239	0.0705898
	138		5.75	2.39797	0		0		7.20996	3.65788e-05	0.0142308	0.0706243
	139		5.79167	2.39797	0		0		7.20996	3.65788e-05	0.0142308	0.0706243
	140		5.83333	2.40121	0		0		7.20996	3.65788e-05	0.0142308	0.0706243
	141		5.875	2.4077	0		0		7.20996	3.65788e-05	0.0142308	0.0706243
	142		5.91667	2.40445	0		0		7.20996	3.65788e-05	0.0142308	0.0706243
	143		5.95833	2.4077	0		0		7.20996	3.65788e-05	0.0142308	0.0706243
	144	1	6	2.40662	0		0		7.20719	3.68128e-05	0.0143218	0.071076
	145		6.04167	2.40121	0		0		7.21017	3.65609e-05	0.0142239	0.0705898
	146		6.08333	2.40445	0		0		7.20697	3.68308e-05	0.0143288	0.0711109
	147		6.125	2.4077	0		0		7.20847	3.67047e-05	0.0142798	0.0708674
	148		6.16667	2.4077	0		0		7.20825	3.67226e-05	0.0142867	0.070902
	149		6.20833	2.41959	0		0		7.20634	3.6885e-05	0.0143499	0.0712156
	150		6.25	2.41527	0		0		7.20634	3.6885e-05	0.0143499	0.0712156
	151		6.29167	2.41418	0		0		7.20996	3.65788e-05	0.0142308	0.0706243
	152		6.33333	2.41094	0		0		7.20847	3.67047e-05	0.0142798	0.0708674
	153		6.375	2.41959	0		0		7.21017	3.65609e-05	0.0142239	0.0705898
	154		6.41667	2.41418	0		0		7.20612	3.69031e-05	0.014357	0.0712505
	155		6.45833	2.42283	0		0		7.20676	3.68489e-05	0.0143359	0.0711458
	156		6.5	2.42824	0		0		7.20549	3.69574e-05	0.0143781	0.0713553
	157		6.54167	2.42608	0		0		7.20612	3.69031e-05	0.014357	0.0712505
	158		6.58333	2.42716	0		0		7.20634	3.6885e-05	0.0143499	0.0712156
	159		6.625	2.42283	0		0		7.20825	3.67226e-05	0.0142867	0.070902
	160		6.66667	2.42608	0		0		7.20634	3.6885e-05	0.0143499	0.0712156
	161		6.70833	2.42283	0		0		7.20676	3.68489e-05	0.0143359	0.0711458
	162		6.75	2.43905	0		0		7.20634	3.6885e-05	0.0143499	0.0712156
	163		6.79167	2.43797	0		0		7.20676	3.68489e-05	0.0143359	0.0711458
	164		6.83333	2.44013	0		0		7.20697	3.68308e-05	0.0143288	0.0711109
	165		6.875	2.44013	0		0		7.20676	3.68489e-05	0.0143359	0.0711458
	166		6.91667	2.43473	0		0		7.20697	3.68308e-05	0.0143288	0.0711109
	167		6.95833	2.42824	0		0		7.20697	3.68308e-05	0.0143288	0.0711109
1	168	1	7	2.43797	0.975188	0.0975188	0.292557	0.0292557	7.20697	3.68308e-05	0.0143288	0.0711109	0.00711109	150	14.3288	0.0368308	0.769231	0.230769
	169		7.04167	2.24768	0		0		7.21081	3.65072e-05	0.0142029	0.0704861
	170		7.08333	2.73421	0		0		7.21081	3.65072e-05	0.0142029	0.0704861
	171		7.125	2.74286	0		0		7.20719	3.68128e-05	0.0143218	0.071076
	172		7.16667	2.73097	0		0		7.20336	3.71391e-05	0.0144488	0.0717061
	173		7.20833	2.74286	0		0		7.1942	3.79305e-05	0.0147567	0.0732341
	174		7.25	2.74719	0		0		7.17886	3.92936e-05	0.015287	0.075866
	175		7.29167	2.77097	0		0		7.15629	4.13901e-05	0.0161026	0.0799137
	176		7.33333	2.78071	0		0		7.11306	4.57221e-05	0.017788	0.0882777
	177		7.375	2.83801	0		0		7.03554	5.46569e-05	0.021264	0.105529
	178		7.41667	2.91369	0		0		6.94631	6.71236e-05	0.0261141	0.129599
	179		7.45833	2.97316	0		0		6.95994	6.50497e-05	0.0253073	0.125594
	180		7.5	3.02721	0		0		6.96356	6.45097e-05	0.0250972	0.124552
	181		7.54167	3.07154	0		0		6.96676	6.4037e-05	0.0249133	0.123639
	182		7.58333	3.09965	0		0		6.96867	6.3755e-05	0.0248036	0.123095
	183		7.625	3.13317	0		0		6.97187	6.32877e-05	0.0246218	0.122192
	184		7.66667	3.16561	0		0		6.97187	6.32877e-05	0.0246218	0.122192
	185		7.70833	3.20128	0		0		6.96867	6.3755e-05	0.0248036	0.123095
	186		7.75	3.2348	0		0		6.96654	6.40685e-05	0.0249255	0.1237
	187		7.79167	3.24994	0		0		6.96505	6.42888e-05	0.0250112	0.124125
	188		7.83333	3.28778	0		0		6.96101	6.48905e-05	0.0252453	0.125287
	189		7.875	3.30075	0		0		6.95951	6.51135e-05	0.0253321	0.125718
	190		7.91667	3.32886	0		0		6.95866	6.52414e-05	0.0253818	0.125965
	191		7.95833	3.384	0		0		6.95909	6.51776e-05	0.025357	0.125841
	192	1	8	3.40022	0		0		6.95611	6.56264e-05	0.0255316	0.126708
	193		8.04167	3.43158	0		0		6.95376	6.59814e-05	0.0256697	0.127393
	194		8.08333	3.44888	0		0		6.9527	6.61434e-05	0.0257328	0.127706
	195		8.125	3.4705	0		0		6.94716	6.69921e-05	0.0260629	0.129345
	196		8.16667	3.4932	0		0		6.94652	6.70907e-05	0.0261013	0.129535
	197		8.20833	3.52131	0		0		6.94205	6.77851e-05	0.0263715	0.130876
	198		8.25	3.54834	0		0		6.9412	6.79182e-05	0.0264233	0.131133
	199		8.29167	3.57213	0		0		6.93843	6.83525e-05	0.0265922	0.131971
	200		8.33333	3.59592	0		0		6.93417	6.90262e-05	0.0268543	0.133272
	201		8.375	3.61105	0		0		6.93119	6.95017e-05	0.0270393	0.13419
	202		8.41667	3.64133	0		0		6.92523	7.04625e-05	0.0274131	0.136045
	203		8.45833	3.66619	0		0		6.92012	7.12967e-05	0.0277376	0.137656
	204		8.5	3.6889	0		0		6.91735	7.17527e-05	0.027915	0.138536
	205		8.54167	3.7235	0		0		6.91692	7.1823e-05	0.0279424	0.138672
	206		8.58333	3.7289	0		0		6.91586	7.19993e-05	0.028011	0.139012
	207		8.625	3.75809	0		0		6.9165	7.18934e-05	0.0279698	0.138808
	208		8.66667	3.78188	0		0		6.91586	7.19993e-05	0.028011	0.139012
	209		8.70833	3.79485	0		0		6.9165	7.18934e-05	0.0279698	0.138808
	210		8.75	3.82404	0		0		6.9182	7.16121e-05	0.0278603	0.138265
	211		8.79167	3.84675	0		0		6.91607	7.1964e-05	0.0279972	0.138944
	212		8.83333	3.86405	0		0		6.91692	7.1823e-05	0.0279424	0.138672
	213		8.875	3.88351	0		0		6.91607	7.1964e-05	0.0279972	0.138944
	214		8.91667	3.90621	0		0		6.9165	7.18934e-05	0.0279698	0.138808
	215		8.95833	3.92135	0		0		6.91777	7.16824e-05	0.0278877	0.1384
	216	1	9	3.99271	0		0		6.91586	7.19993e-05	0.028011	0.139012
	217		9.04167	4.00893	0		0		6.91714	7.17879e-05	0.0279287	0.138604
	218		9.08333	4.03704	0		0		6.91607	7.1964e-05	0.0279972	0.138944
	219		9.125	4.05542	0		0		6.91607	7.1964e-05	0.0279972	0.138944
	220		9.16667	4.07704	0		0		6.91586	7.19993e-05	0.028011	0.139012
	221		9.20833	4.09975	0		0		6.91586	7.19993e-05	0.028011	0.139012
	222		9.25	4.10623	0		0		6.91692	7.1823e-05	0.0279424	0.138672
	223		9.29167	4.12353	0		0		6.9165	7.18934e-05	0.0279698	0.138808
	224		9.33333	4.14516	0		0		6.91671	7.18582e-05	0.0279561	0.13874
	225		9.375	4.17435	0		0		6.91586	7.19993e-05	0.028011	0.139012
	226		9.41667	4.18408	0		0		6.91671	7.18582e-05	0.0279561	0.13874
	227		9.45833	4.21868	0		0		6.91543	7.207e-05	0.0280385	0.139149
	228		9.5	4.22841	0		0		6.91671	7.18582e-05	0.0279561	0.13874
	229		9.54167	4.24354	0		0		6.91564	7.20346e-05	0.0280247	0.13908
	230		9.58333	4.27382	0		0		6.91671	7.18582e-05	0.0279561	0.13874
	231		9.625	4.2922	0		0		6.91607	7.1964e-05	0.0279972	0.138944
	232		9.66667	4.32355	0		0		6.91501	7.21407e-05	0.028066	0.139285
	233		9.70833	4.32571	0		0		6.91543	7.207e-05	0.0280385	0.139149
	234		9.75	4.3322	0		0		6.91607	7.1964e-05	0.0279972	0.138944
	235		9.79167	4.36247	0		0		6.9165	7.18934e-05	0.0279698	0.138808
	236		9.83333	4.3668	0		0		6.91586	7.19993e-05	0.028011	0.139012
	237		9.875	4.37761	0		0		6.91522	7.21053e-05	0.0280522	0.139217
	238		9.91667	4.38626	0		0		6.91671	7.18582e-05	0.0279561	0.13874
	239		9.95833	4.48032	0		0		6.91671	7.18582e-05	0.0279561	0.13874
	240	1	10	4.47708	0		0		6.91543	7.207e-05	0.0280385	0.139149
	241		10.0417	4.49221	0		0		6.9165	7.18934e-05	0.0279698	0.138808
	242		10.0833	4.49762	0		0		6.91437	7.22469e-05	0.0281073	0.13949
	243		10.125	4.48897	0		0		6.91501	7.21407e-05	0.028066	0.139285
	244		10.1667	4.50951	0		0		6.91394	7.23178e-05	0.0281349	0.139627
	245		10.2083	4.51276	0		0		6.91352	7.23888e-05	0.0281625	0.139764
	246		10.25	4.5106	0		0		6.91458	7.22115e-05	0.0280935	0.139422
	247		10.2917	4.51276	0		0		6.91352	7.23888e-05	0.0281625	0.139764
	248		10.3333	4.5106	0		0		6.91437	7.22469e-05	0.0281073	0.13949
	249		10.375	4.52897	0		0		6.91394	7.23178e-05	0.0281349	0.139627
	250		10.4167	4.53654	0		0		6.91288	7.24954e-05	0.028204	0.13997
	251		10.4583	4.53438	0		0		6.91245	7.25665e-05	0.0282317	0.140107
	252		10.5	4.53654	0		0		6.91394	7.23178e-05	0.0281349	0.139627
	253		10.5417	4.53438	0		0		6.91501	7.21407e-05	0.028066	0.139285
	254		10.5833	4.55168	0		0		6.91139	7.27447e-05	0.028301	0.140451
	255		10.625	4.54952	0		0		6.91352	7.23888e-05	0.0281625	0.139764
	256		10.6667	4.54952	0		0		6.91096	7.28159e-05	0.0283287	0.140589
	257		10.7083	4.56249	0		0		6.91352	7.23888e-05	0.0281625	0.139764
	258		10.75	4.56465	0		0		6.91394	7.23178e-05	0.0281349	0.139627
	259		10.7917	4.55925	0		0		6.91352	7.23888e-05	0.0281625	0.139764
1	260		14.8333	4.57006	1.83104	0.183104	0.581348	0.0581348	6.91245	7.19857e-05	0.0280057	0.903409	0.0903409	147.807	28.0057	0.0719857	0.759016	0.240984		3.48387
	261		10.875	4.56249	0		0		6.91394		0	0
	262		10.9167	4.56465	0		0		6.91288		0	0
	263		10.9583	4.55492	0		0		6.91415		0	0
	264	1	11	4.56357	0		0		6.91139		0	0
	265		11.0417	4.57006	0		0		6.91394		0	0
	266		11.0833	4.56574	0		0		6.91394		0	0
	267		11.125	4.57763	0		0		6.91288		0	0
	268		11.1667	4.58195	0		0		6.91394		0	0
	269		11.2083	4.58844	0		0		6.91458		0	0
	270		11.25	4.58628	0		0		6.91352		0	0
	271		11.2917	4.5906	0		0		6.91415		0	0
	272		11.3333	4.59601	0		0		6.91437		0	0
	273		11.375	4.59493	0		0		6.91245		0	0
	274		11.4167	4.60682	0		0		6.91224		0	0
	275		11.4583	4.59817	0		0		6.91501		0	0
	276		11.5	4.59709	0		0		6.9116		0	0
	277		11.5417	4.59817	0		0		6.91117		0	0
	278		11.5833	4.61006	0		0		6.91139		0	0
	279		11.625	4.61223	0		0		6.91202		0	0
	280		11.6667	4.60574	0		0		6.9116		0	0
	281		11.7083	4.62087	0		0		6.9116		0	0
	282		11.75	4.60466	0		0		6.91075		0	0
	283		11.7917	4.61655	0		0		6.91011		0	0
	284		11.8333	4.60682	0		0		6.91202		0	0
	285		11.875	4.62412	0		0		6.91245		0	0
	286		11.9167	4.62087	0		0		6.90968		0	0
	287		11.9583	4.61547	0		0		6.9116		0	0
	288	1	12	4.6252	0		0		6.91266		0	0
	289		12.0417	4.61763	0		0		6.91096		0	0
	290		12.0833	4.61871	0		0		6.91309		0	0
	291		12.125	4.62736	0		0		6.91202		0	0
	292		12.1667	4.61331	0		0		6.9116		0	0
	293		12.2083	4.61655	0		0		6.91117		0	0
	294		12.25	4.62412	0		0		6.91288		0	0
	295		12.2917	4.61763	0		0		6.9116		0	0
	296		12.3333	4.62628	0		0		6.91266		0	0
	297		12.375	4.63169	0		0		6.90989		0	0
	298		12.4167	4.62628	0		0		6.91202		0	0
	299		12.4583	4.63061	0		0		6.91288		0	0
	300		12.5	4.64034	0		0		6.9116		0	0
	301		12.5417	4.62736	0		0		6.91224		0	0
	302		12.5833	4.63385	0		0		6.91202		0	0
	303		12.625	4.64142	0		0		6.91224		0	0
	304		12.6667	4.63817	0		0		6.91245		0	0
	305		12.7083	4.64034	0		0		6.91202		0	0
	306		12.75	4.63817	0		0		6.91245		0	0
	307		12.7917	4.63926	0		0		6.91011		0	0
	308		12.8333	4.64358	0		0		6.91011		0	0
	309		12.875	4.6479	0		0		6.91266		0	0
	310		12.9167	4.64358	0		0		6.90926		0	0
	311		12.9583	4.64358	0		0		6.91245		0	0
	312	1	13	4.64574	0		0		6.91245		0	0
	313		13.0417	4.64466	0		0		6.91245		0	0
	314		13.0833	4.65223	0		0		6.91245		0	0
	315		13.125	4.65763	0		0		6.91117		0	0
	316		13.1667	4.65872	0		0		6.91245		0	0
	317		13.2083	4.65439	0		0		6.91117		0	0
	318		13.25	4.65331	0		0		6.9116		0	0
	319		13.2917	4.66412	0		0		6.91202		0	0
	320		13.3333	4.6652	0		0		6.91266		0	0
	321		13.375	4.67061	0		0		6.91245		0	0
	322		13.4167	4.66845	0		0		6.91288		0	0
	323		13.4583	4.67061	0		0		6.90989		0	0
	324		13.5	4.67385	0		0		6.90883		0	0
	325		13.5417	4.6771	0		0		6.91288		0	0
	326		13.5833	4.68575	0		0		6.91309		0	0
	327		13.625	4.6825	0		0		6.91202		0	0
	328		13.6667	4.6771	0		0		6.91202		0	0
	329		13.7083	4.68791	0		0		6.90989		0	0
	330		13.75	4.67818	0		0		6.91075		0	0
	331		13.7917	4.6825	0		0		6.91096		0	0
	332		13.8333	4.68575	0		0		6.90947		0	0
	333		13.875	4.68791	0		0		6.91139		0	0
	334		13.9167	4.68142	0		0		6.91224		0	0
	335		13.9583	4.69223	0		0		6.90819		0	0
	336	1	14	4.54519	3.44987		1.09532		6.91266	7.30177e-05	0.0284072	0.140979		150
	337		14.0417	4.46627	0		0		6.91415		0	0
	338		14.0833	4.46951	0		0		6.91266		0	0
	339		14.125	4.96037	0		0		6.90691		0	0
	340		14.1667	4.96469	0		0		6.88966		0	0
	341		14.2083	5.00145	0		0		6.85303		0	0
	342		14.25	5.062	0		0		6.77637		0	0
	343		14.2917	5.20796	0		0		6.6701		0	0
	344		14.3333	5.36365	0		0		6.63624		0	0
	345		14.375	5.47933	0		0		6.64817		0	0
	346		14.4167	5.55177	0		0		6.64966		0	0
	347		14.4583	5.6134	0		0		6.65817		0	0
	348		14.5	5.67286	0		0		6.65306		0	0
	349		14.5417	5.72476	0		0		6.6586		0	0
	350		14.5833	5.77125	0		0		6.65881		0	0
	351		14.625	5.83288	0		0		6.6586		0	0
	352		14.6667	5.87396	0		0		6.65988		0	0
	353		14.7083	5.92694	0		0		6.66009		0	0
	354		14.75	5.97668	0		0		6.66052		0	0
	355		14.7917	6.021	0		0		6.65881		0	0
	356		14.8333	6.04371	0		0		6.65839		0	0
	357		14.875	6.09561	0		0		6.65285		0	0
	358		14.9167	6.12696	0		0		6.65179		0	0
	359		14.9583	6.14966	0		0		6.64923		0	0
	360	1	15	6.17886	0		0		6.64987		0	0
	361		15.0417	6.22102	0		0		6.65029		0	0
	362		15.0833	6.24913	0		0		6.64518		0	0
	363		15.125	6.29022	0		0		6.64561		0	0
	364		15.1667	6.31725	0		0		6.64774		0	0
	365		15.2083	6.35076	0		0		6.64348		0	0
	366		15.25	6.37671	0		0		6.64135		0	0
	367		15.2917	6.40266	0		0		6.64348		0	0
	368		15.3333	6.43834	0		0		6.64199		0	0
	369		15.375	6.46213	0		0		6.63986		0	0
	370		15.4167	6.48051	0		0		6.63986		0	0
	371		15.4583	6.5151	0		0		6.63986		0	0
	372		15.5	6.54105	0		0		6.63965		0	0
	373		15.5417	6.56268	0		0		6.63858		0	0
	374		15.5833	6.58106	0		0		6.63773		0	0
	375		15.625	6.61782	0		0		6.63773		0	0
	376		15.6667	6.64377	0		0		6.63794		0	0
	377		15.7083	6.66323	0		0		6.63773		0	0
	378		15.75	6.68485	0		0		6.6373		0	0
	379		15.7917	6.70107	0		0		6.63794		0	0
	380		15.8333	6.72918	0		0		6.63667		0	0
	381		15.875	6.75404	0		0		6.6356		0	0
	382		15.9167	6.78216	0		0		6.63837		0	0
	383		15.9583	6.80162	0		0		6.63688		0	0
	384	1	16	6.82108	0		0		6.63667		0	0
	385		16.0417	6.84811	0		0		6.63624		0	0
	386		16.0833	6.87298	0		0		6.63432		0	0
	387		16.125	6.90649	0		0		6.63624		0	0
	388		16.1667	6.92703	0		0		6.63645		0	0
	389		16.2083	6.94433	0		0		6.63475		0	0
	390		16.25	6.97136	0		0		6.63645		0	0
	391		16.2917	6.99947	0		0		6.63539		0	0
	392		16.3333	7.08597	0		0		6.63475		0	0
	393		16.375	7.11083	0		0		6.63518		0	0
	394		16.4167	7.12489	0		0		6.63411		0	0
	395		16.4583	7.14976	0		0		6.6339		0	0
	396		16.5	7.16489	0		0		6.63198		0	0
	397		16.5417	7.20706	0		0		6.63198		0	0
	398		16.5833	7.2276	0		0		6.63177		0	0
	399		16.625	7.24274	0		0		6.63177		0	0
	400		16.6667	7.26544	0		0		6.63028		0	0
	401		16.7083	7.29031	0		0		6.62793		0	0
	402		16.75	7.3141	0		0		6.62793		0	0
	403		16.7917	7.33464	0		0		6.62644		0	0
	404		16.8333	7.36383	0		0		6.62644		0	0
	405		16.875	7.38005	0		0		6.62644		0	0
	406		16.9167	7.40924	0		0		6.62666		0	0
	407		16.9583	7.42762	0		0		6.62453		0	0
	408	1	17	7.45249	0		0		6.62325		0	0
	409		17.0417	7.47087	0		0		6.62304		0	0
	410		17.0833	7.54331	0		0		6.62261		0	0
	411		17.125	7.57358	0		0		6.6192		0	0
	412		17.1667	7.60494	0		0		6.6192		0	0
	413		17.2083	7.62007	0		0		6.61899		0	0
	414		17.25	7.64602	0		0		6.6175		0	0
	415		17.2917	7.6817	0		0		6.61367		0	0
	416		17.3333	7.69792	0		0		6.61367		0	0
	417		17.375	7.72927	0		0		6.6109		0	0
	418		17.4167	7.7563	0		0		6.61005		0	0
	419		17.4583	7.77684	0		0		6.60919		0	0
	420		17.5	7.80712	0		0		6.60877		0	0
	421		17.5417	7.8309	0		0		6.60579		0	0
	422		17.5833	7.85901	0		0		6.60579		0	0
	423		17.625	7.88172	0		0		6.60579		0	0
	424		17.6667	7.91091	0		0		6.60387		0	0
	425		17.7083	7.93037	0		0		6.60536		0	0
	426		17.75	7.96821	0		0		6.60579		0	0
	427		17.7917	7.98227	0		0		6.60579		0	0
1	428		21.8333	8.01903	4.33027	0.433027	1.12492	0.112492	6.60515	0.000143095	0.0556705	1.79582	0.179582	144.801	55.6705	0.143095	0.793789	0.206211
	429		17.875	8.03308	0		0		6.60643		0	0
	430		17.9167	8.05579	0		0		6.6077		0	0
	431		17.9583	8.11309	0		0		6.61047		0	0
	432	1	18	8.15201	0		0		6.60536		0	0
	433		18.0417	8.17688	0		0		6.60962		0	0
	434		18.0833	8.19418	0		0		6.60919		0	0
	435		18.125	8.19526	0		0		6.60962		0	0
	436		18.1667	8.22121	0		0		6.61005		0	0
	437		18.2083	8.23634	0		0		6.60962		0	0
	438		18.25	8.25905	0		0		6.60962		0	0
	439		18.2917	8.29365	0		0		6.61111		0	0
	440		18.3333	8.325	0		0		6.61154		0	0
	441		18.375	8.33581	0		0		6.61154		0	0
	442		18.4167	8.35203	0		0		6.61154		0	0
	443		18.4583	8.3769	0		0		6.61154		0	0
	444		18.5	8.40393	0		0		6.6109		0	0
	445		18.5417	8.42771	0		0		6.61303		0	0
	446		18.5833	8.44501	0		0		6.6109		0	0
	447		18.625	8.46664	0		0		6.61154		0	0
	448		18.6667	8.48934	0		0		6.61324		0	0
	449		18.7083	8.51205	0		0		6.61324		0	0
	450		18.75	8.51961	0		0		6.61303		0	0
	451		18.7917	8.54772	0		0		6.61324		0	0
	452		18.8333	8.55745	0		0		6.61303		0	0
	453		18.875	8.57475	0		0		6.61303		0	0
	454		18.9167	8.58773	0		0		6.61324		0	0
	455		18.9583	8.5953	0		0		6.61324		0	0
	456	1	19	8.60935	0		0		6.61345		0	0
	457		19.0417	8.618	0		0		6.61367		0	0
	458		19.0833	8.63314	0		0		6.61345		0	0
	459		19.125	8.64395	0		0		6.61047		0	0
	460		19.1667	8.65152	0		0		6.61111		0	0
	461		19.2083	8.65584	0		0		6.61303		0	0
	462		19.25	8.67422	0		0		6.61303		0	0
	463		19.2917	8.67206	0		0		6.61303		0	0
	464		19.3333	8.67206	0		0		6.61324		0	0
	465		19.375	8.67963	0		0		6.61345		0	0
	466		19.4167	8.67638	0		0		6.61111		0	0
	467		19.4583	8.68287	0		0		6.61111		0	0
	468		19.5	8.69368	0		0		6.61303		0	0
	469		19.5417	8.69044	0		0		6.61303		0	0
	470		19.5833	8.6926	0		0		6.61111		0	0
	471		19.625	8.70666	0		0		6.6109		0	0
	472		19.6667	8.69477	0		0		6.61111		0	0
	473		19.7083	8.70017	0		0		6.6126		0	0
	474		19.75	8.69693	0		0		6.61303		0	0
	475		19.7917	8.71206	0		0		6.61111		0	0
	476		19.8333	8.71098	0		0		6.61217		0	0
	477		19.875	8.70558	0		0		6.61324		0	0
	478		19.9167	8.70341	0		0		6.61175		0	0
	479		19.9583	8.71315	0		0		6.61217		0	0
	480	1	20	8.71098	0		0		6.61175		0	0
	481		20.0417	8.71098	0		0		6.61239		0	0
	482		20.0833	8.71963	0		0		6.61154		0	0
	483		20.125	8.70774	0		0		6.61175		0	0
	484		20.1667	8.71531	0		0		6.61175		0	0
	485		20.2083	8.18012	0		0		6.61196		0	0
	486		20.25	7.50979	0		0		6.61324		0	0
	487		20.2917	7.06867	0		0		6.62218		0	0
	488		20.3333	6.72485	0		0		6.62623		0	0
	489		20.375	6.46537	0		0		6.63411		0	0
	490		20.4167	6.2567	0		0		6.63986		0	0
	491		20.4583	6.07939	0		0		6.64263		0	0
	492		20.5	5.92802	0		0		6.64646		0	0
	493		20.5417	5.80261	0		0		6.65115		0	0
	494		20.5833	5.67827	0		0		6.65456		0	0
	495		20.625	5.58961	0		0		6.65839		0	0
	496		20.6667	5.51501	0		0		6.66052		0	0
	497		20.7083	5.43825	0		0		6.66307		0	0
	498		20.75	5.3723	0		0		6.66691		0	0
	499		20.7917	5.30418	0		0		6.66627		0	0
	500		20.8333	5.24796	0		0		6.67053		0	0
	501		20.875	5.19606	0		0		6.67138		0	0
	502		20.9167	5.14633	0		0		6.67266		0	0
	503		20.9583	5.10957	3.53839		1.57118		6.67244		0	0		144.801
	504	1	21		0		0				0	0
1	505		21.0417	1.00757	0		0		8.03582	0	0	0		150	0	0
	506		21.0833	1	0		0		7.98236		0	0
	507		21.125	1.01081	0		0		7.81093		0	0
	508		21.1667	1.03027	0		0		7.60095		0	0
	509		21.2083	1.08649	0		0		7.45167		0	0
	510		21.25	1.13515	0		0		7.35945		0	0
	511		21.2917	1.22056	0		0		7.27661		0	0
	512		21.3333	1.29841	0		0		7.21038		0	0
	513		21.375	1.36328	0		0		7.15012		0	0
	514		21.4167	1.45734	0		0		7.099		0	0
	515		21.4583	1.53086	0		0		7.06961		0	0
	516		21.5	1.59032	0		0		7.07068		0	0
	517		21.5417	1.64006	0		0		7.07089		0	0
	518		21.5833	1.68006	0		0		7.06919		0	0
	519		21.625	1.71574	0		0		7.06514		0	0
	520		21.6667	1.76007	0		0		7.06152		0	0
	521		21.7083	1.78818	0		0		7.05918		0	0
	522		21.75	1.83143	0		0		7.05748		0	0
	523		21.7917	1.85846	0		0		7.05535		0	0
	524		21.8333	1.86819	0		0		7.05173		0	0
	525		21.875	1.87359	0		0		7.0496		0	0
	526		21.9167	1.9017	0		0		7.04598		0	0
	527		21.9583	1.91144	0		0		7.04449		0	0
	528	1	22	1.94711	0		0		7.04023		0	0
	529		22.0417	1.9882	0		0		7.04001		0	0
	530		22.0833	2.0228	0		0		7.03831		0	0
	531		22.125	2.06821	0		0		7.0349		0	0
	532		22.1667	2.0974	0		0		7.03448		0	0
	533		22.2083	2.14389	0		0		7.03448		0	0
	534		22.25	2.17092	0		0		7.03043		0	0
	535		22.2917	2.20768	0		0		7.02489		0	0
	536		22.3333	2.24336	0		0		7.02298		0	0
	537		22.375	2.28336	0		0		7.02191		0	0
	538		22.4167	2.31147	0		0		7.01914		0	0
	539		22.4583	2.36121	0		0		7.01744		0	0
	540		22.5	2.38175	0		0		7.0119		0	0
	541		22.5417	2.4131	0		0		7.00743		0	0
	542		22.5833	2.47365	0		0		7.00253		0	0
	543		22.625	2.49744	0		0		6.99913		0	0
	544		22.6667	2.54068	0		0		6.9987		0	0
	545		22.7083	2.56555	0		0		6.99487		0	0
	546		22.75	2.60339	0		0		6.99125		0	0
	547		22.7917	2.63799	0		0		6.98975		0	0
	548		22.8333	2.67259	0		0		6.98571		0	0
	549		22.875	2.71367	0		0		6.98379		0	0
	550		22.9167	2.758	0		0		6.97975		0	0
	551		22.9583	2.78827	0		0		6.97804		0	0
	552	1	23	2.81963	0		0		6.97208		0	0
	553		23.0417	2.85206	0		0		6.96782		0	0
	554		23.0833	2.8899	0		0		6.96825		0	0
	555		23.125	2.91477	0		0		6.96569		0	0
	556		23.1667	2.96667	0		0		6.96228		0	0
	557		23.2083	2.98613	0		0		6.96207		0	0
	558		23.25	3.02289	0		0		6.96207		0	0
	559		23.2917	3.05208	0		0		6.95887		0	0
	560		23.3333	3.07262	0		0		6.96079		0	0
	561		23.375	3.11263	0		0		6.95887		0	0
	562		23.4167	3.12993	0		0		6.95866		0	0
	563		23.4583	3.17317	0		0		6.95909		0	0
	564		23.5	3.19372	0		0		6.96015		0	0
	565		23.5417	3.21642	0		0		6.95951		0	0
	566		23.5833	3.24129	0		0		6.95845		0	0
	567		23.625	3.27156	0		0		6.95909		0	0
	568		23.6667	3.29535	0		0		6.95866		0	0
	569		23.7083	3.31697	0		0		6.95802		0	0
	570		23.75	3.33751	0		0		6.95845		0	0
	571		23.7917	3.34724	0		0		6.9593		0	0
	572		23.8333	3.36779	0		0		6.9593		0	0
	573		23.875	3.38509	0		0		6.95887		0	0
	574		23.9167	3.39482	0		0		6.9576		0	0
	575		23.9583	3.39806	0		0		6.95866		0	0
	576	1	24	3.42833	0		0		6.9593		0	0
	577		24.0417	3.44996	0		0		6.95887		0	0
	578		24.0833	3.45861	0		0		6.95526		0	0
	579		24.125	3.46509	0		0		6.95802		0	0
	580		24.1667	3.47266	0		0		6.95802		0	0
	581		24.2083	3.48347	0		0		6.95504		0	0
	582		24.25	3.48888	0		0		6.95504		0	0
	583		24.2917	3.5105	0		0		6.95334		0	0
	584		24.3333	3.50942	0		0		6.95334		0	0
	585		24.375	3.51158	0		0		6.95142		0	0
	586		24.4167	3.52456	0		0		6.95291		0	0
	587		24.4583	3.53429	0		0		6.95206		0	0
	588		24.5	3.54942	0		0		6.95121		0	0
	589		24.5417	3.54942	0		0		6.95078		0	0
	590		24.5833	3.54078	0		0		6.95121		0	0
	591		24.625	3.5624	0		0		6.95121		0	0
	592		24.6667	3.5678	0		0		6.95078		0	0
	593		24.7083	3.57645	0		0		6.95078		0	0
	594		24.75	3.58402	0		0		6.95078		0	0
	595		24.7917	3.5797	0		0		6.94972		0	0
1	596		28.8333	3.59159	1.96569	0.196569	0.872844	0.0872844	6.94929	6.53068e-05	0.0254073	0.81959	0.081959	145.966	25.4073	0.0653068	0.692502	0.307498
	597		24.875	3.61105	0		0		6.94738		0	0
	598		24.9167	3.6024	0		0		6.94695		0	0
	599		24.9583	3.6143	0		0		6.94695		0	0
	600	1	25	3.61754	0		0		6.94716		0	0
	601		25.0417	3.63159	0		0		6.94503		0	0
	602		25.0833	3.63159	0		0		6.94503		0	0
	603		25.125	3.637	0		0		6.9478		0	0
	604		25.1667	3.64457	0		0		6.94546		0	0
	605		25.2083	3.637	0		0		6.94695		0	0
	606		25.25	3.66187	0		0		6.94482		0	0
	607		25.2917	3.67052	0		0		6.9461		0	0
	608		25.3333	3.68133	0		0		6.94461		0	0
	609		25.375	3.6716	0		0		6.94503		0	0
	610		25.4167	3.68674	0		0		6.94546		0	0
	611		25.4583	3.69863	0		0		6.94567		0	0
	612		25.5	3.70295	0		0		6.94503		0	0
	613		25.5417	3.69322	0		0		6.94482		0	0
	614		25.5833	3.7116	0		0		6.94354		0	0
	615		25.625	3.71593	0		0		6.94567		0	0
	616		25.6667	3.72998	0		0		6.94546		0	0
	617		25.7083	3.72674	0		0		6.94567		0	0
	618		25.75	3.73539	0		0		6.94163		0	0
	619		25.7917	3.72674	0		0		6.94141		0	0
	620		25.8333	3.7462	0		0		6.94184		0	0
	621		25.875	3.76674	0		0		6.94141		0	0
	622		25.9167	3.7635	0		0		6.94163		0	0
	623		25.9583	3.77323	0		0		6.94056		0	0
	624	1	26	3.78404	0		0		6.94141		0	0
	625		26.0417	3.78404	0		0		6.9412		0	0
	626		26.0833	3.79593	0		0		6.94056		0	0
	627		26.125	3.79918	0		0		6.94056		0	0
	628		26.1667	3.80458	0		0		6.94163		0	0
	629		26.2083	3.81107	0		0		6.93843		0	0
	630		26.25	3.81107	0		0		6.93971		0	0
	631		26.2917	3.82945	0		0		6.93928		0	0
	632		26.3333	3.82621	0		0		6.93822		0	0
	633		26.375	3.83486	0		0		6.93779		0	0
	634		26.4167	3.84675	0		0		6.93928		0	0
	635		26.4583	3.84567	0		0		6.93865		0	0
	636		26.5	3.85324	0		0		6.93907		0	0
	637		26.5417	3.85864	0		0		6.93928		0	0
	638		26.5833	3.86405	0		0		6.93779		0	0
	639		26.625	3.87378	0		0		6.93928		0	0
	640		26.6667	3.87594	0		0		6.93865		0	0
	641		26.7083	3.87919	0		0		6.93822		0	0
	642		26.75	3.89108	0		0		6.93779		0	0
	643		26.7917	3.90189	0		0		6.93715		0	0
	644		26.8333	3.89973	0		0		6.93822		0	0
	645		26.875	3.90621	0		0		6.93822		0	0
	646		26.9167	3.92027	0		0		6.93673		0	0
	647		26.9583	3.92027	0		0		6.93822		0	0
	648	1	27	3.92892	0		0		6.93886		0	0
	649		27.0417	3.94189	0		0		6.93822		0	0
	650		27.0833	3.94081	0		0		6.93822		0	0
	651		27.125	3.95379	0		0		6.93545		0	0
	652		27.1667	3.95379	0		0		6.93481		0	0
	653		27.2083	3.97433	0		0		6.93481		0	0
	654		27.25	3.96892	0		0		6.93204		0	0
	655		27.2917	3.97649	0		0		6.93417		0	0
	656		27.3333	3.99595	0		0		6.93417		0	0
	657		27.375	3.99271	0		0		6.93204		0	0
	658		27.4167	3.9992	0		0		6.93247		0	0
	659		27.4583	4.01649	0		0		6.93311		0	0
	660		27.5	4.01649	0		0		6.9329		0	0
	661		27.5417	4.03055	0		0		6.93162		0	0
	662		27.5833	4.03488	0		0		6.93204		0	0
	663		27.625	4.04352	0		0		6.9329		0	0
	664		27.6667	4.04785	0		0		6.93204		0	0
	665		27.7083	4.05001	0		0		6.9297		0	0
	666		27.75	4.05434	0		0		6.93183		0	0
	667		27.7917	4.07488	0		0		6.9297		0	0
	668		27.8333	4.07272	0		0		6.93247		0	0
	669		27.875	4.08893	0		0		6.93204		0	0
	670		27.9167	4.09326	0		0		6.93247		0	0
	671		27.9583	4.10407	0		0		6.93013		0	0
	672	1	28	4.11813	0		0		6.93204		0	0
	673		28.0417	4.11164	0		0		6.9297		0	0
	674		28.0833	4.11921	0		0		6.93055		0	0
	675		28.125	4.1311	0		0		6.93034		0	0
	676		28.1667	4.14732	0		0		6.9297		0	0
	677		28.2083	4.14516	0		0		6.93013		0	0
	678		28.25	4.15813	0		0		6.92991		0	0
	679		28.2917	4.1657	0		0		6.92864		0	0
	680		28.3333	4.17543	0		0		6.92949		0	0
	681		28.375	4.18732	0		0		6.92821		0	0
	682		28.4167	4.18084	0		0		6.92757		0	0
	683		28.4583	4.2003	0		0		6.92672		0	0
	684		28.5	4.19381	0		0		6.92821		0	0
	685		28.5417	4.21976	0		0		6.92714		0	0
	686		28.5833	4.23057	0		0		6.92736		0	0
	687		28.625	4.24138	0		0		6.92821		0	0
	688		28.6667	4.23273	0		0		6.92651		0	0
	689		28.7083	4.23922	0		0		6.928		0	0
	690		28.75	4.24895	0		0		6.92587		0	0
	691		28.7917	4.26084	0		0		6.92842		0	0
	692		28.8333	4.26408	0		0		6.92864		0	0
	693		28.875	4.27598	0		0		6.92587		0	0
	694		28.9167	4.27814	0		0		6.92736		0	0
	695		28.9583	4.28787	0		0		6.92395		0	0
	696	1	29	4.28895	0		0		6.9248		0	0
	697		29.0417	4.31598	0		0		6.92693		0	0
	698		29.0833	4.31598	0		0		6.92416		0	0
	699		29.125	4.31598	0		0		6.92438		0	0
	700		29.1667	4.33544	0		0		6.92331		0	0
	701		29.2083	4.33869	0		0		6.92459		0	0
	702		29.25	4.34193	0		0		6.92459		0	0
	703		29.2917	4.35599	0		0		6.92416		0	0
	704		29.3333	4.35923	0		0		6.92438		0	0
	705		29.375	4.37112	0		0		6.9231		0	0
	706		29.4167	4.38626	0		0		6.92331		0	0
	707		29.4583	4.38085	0		0		6.92416		0	0
	708		29.5	4.39707	0		0		6.92331		0	0
	709		29.5417	4.40356	0		0		6.92331		0	0
	710		29.5833	4.41005	0		0		6.9231		0	0
	711		29.625	4.43383	0		0		6.92523		0	0
	712		29.6667	4.43167	0		0		6.92438		0	0
	713		29.7083	4.4414	0		0		6.92395		0	0
	714		29.75	4.45113	0		0		6.9248		0	0
	715		29.7917	4.44681	0		0		6.92416		0	0
	716		29.8333	4.46843	0		0		6.92331		0	0
	717		29.875	4.46951	0		0		6.92374		0	0
	718		29.9167	4.476	0		0		6.9231		0	0
	719		29.9583	4.48897	0		0		6.9248		0	0
	720	1	30	4.48681	0		0		6.92565		0	0
	721		30.0417	4.50086	0		0		6.92331		0	0
	722		30.0833	4.50843	0		0		6.92374		0	0
	723		30.125	4.51492	0		0		6.9248		0	0
	724		30.1667	4.53546	0		0		6.92246		0	0
	725		30.2083	4.53546	0		0		6.92118		0	0
	726		30.25	4.54087	0		0		6.92438		0	0
	727		30.2917	4.56574	0		0		6.92395		0	0
	728		30.3333	4.57439	0		0		6.92139		0	0
	729		30.375	4.57655	0		0		6.92161		0	0
	730		30.4167	4.58195	0		0		6.92246		0	0
	731		30.4583	4.59276	0		0		6.92246		0	0
	732		30.5	4.59709	0		0		6.92374		0	0
	733		30.5417	4.60898	0		0		6.92139		0	0
	734		30.5833	4.61655	0		0		6.92161		0	0
	735		30.625	4.62628	0		0		6.92246		0	0
	736		30.6667	4.63385	0		0		6.92182		0	0
	737		30.7083	4.64574	0		0		6.92182		0	0
	738		30.75	4.65439	0		0		6.92246		0	0
	739		30.7917	4.67061	0		0		6.92246		0	0
	740		30.8333	4.67926	0		0		6.91969		0	0
	741		30.875	4.69764	0		0		6.91863		0	0
	742		30.9167	4.68899	0		0		6.91863		0	0
	743		30.9583	4.69872	0		0		6.92267		0	0
	744	1	31	4.71169	0		0		6.91969		0	0
	745		31.0417	4.71494	0		0		6.9182		0	0
	746		31.0833	4.72359	0		0		6.91714		0	0
	747		31.125	4.73548	0		0		6.91927		0	0
	748		31.1667	4.74305	0		0		6.91841		0	0
	749		31.2083	4.75062	0		0		6.9182		0	0
	750		31.25	4.76035	0		0		6.9182		0	0
	751		31.2917	4.77656	0		0		6.91692		0	0
	752		31.3333	4.78089	0		0		6.91714		0	0
	753		31.375	4.79495	0		0		6.9182		0	0
	754		31.4167	4.81008	0		0		6.91777		0	0
	755		31.4583	4.82198	0		0		6.91799		0	0
	756		31.5	4.82306	0		0		6.91884		0	0
	757		31.5417	4.82089	0		0		6.91714		0	0
	758		31.5833	4.83171	0		0		6.91607		0	0
	759		31.625	4.84252	0		0		6.91969		0	0
	760		31.6667	4.86414	0		0		6.91543		0	0
	761		31.7083	4.87171	0		0		6.91841		0	0
	762		31.75	4.86306	0		0		6.91841		0	0
	763		31.7917	4.87387	0		0		6.9165		0	0
	764		31.8333	4.88036	0		0		6.91841		0	0
	765		31.875	4.8836	0		0		6.91458		0	0
	766		31.9167	4.89333	0		0		6.91607		0	0
	767		31.9583	4.89117	0		0		6.91777		0	0
	768	1	32	4.90847	0		0		6.91777		0	0
	769		32.0417	4.89117	0		0		6.91714		0	0
1	770		32.0833	4.90631	3.14004	0.314004	0.762073	0.0762073	6.91607	7.0998e-05	0.0276214	0.891014	0.0891014	147	27.6214	0.070998	0.804702	0.195298
	771		32.125	4.91063	0		0		6.91692		0	0
	772		32.1667	4.89982	0		0		6.9165		0	0
	773		32.2083	4.91387	0		0		6.91586		0	0
	774		32.25	4.90523	0		0		6.91415		0	0
	775		32.2917	4.92469	0		0		6.91543		0	0
	776		32.3333	4.92685	0		0		6.91501		0	0
	777		32.375	4.92577	0		0		6.91564		0	0
	778		32.4167	4.91496	0		0		6.91564		0	0
	779		32.4583	4.92577	0		0		6.91437		0	0
	780		32.5	4.92036	0		0		6.91607		0	0
	781		32.5417	4.91928	0		0		6.91437		0	0
	782		32.5833	4.93117	0		0		6.91415		0	0
	783		32.625	4.94415	0		0		6.91415		0	0
	784		32.6667	4.92577	0		0		6.91564		0	0
	785		32.7083	4.9355	0		0		6.91458		0	0
	786		32.75	4.9409	0		0		6.91437		0	0
	787		32.7917	4.94415	0		0		6.91415		0	0
	788		32.8333	4.93982	0		0		6.91564		0	0
	789		32.875	4.94523	0		0		6.91458		0	0
	790		32.9167	4.9409	0		0		6.91501		0	0
	791		32.9583	4.94739	0		0		6.91415		0	0
	792	1	33	4.94847	0		0		6.91437		0	0
	793		33.0417	4.95929	0		0		6.91522		0	0
	794		33.0833	4.94631	0		0		6.91501		0	0
	795		33.125	4.95496	0		0		6.91309		0	0
	796		33.1667	4.95496	0		0		6.91564		0	0
	797		33.2083	4.95604	0		0		6.91245		0	0
	798		33.25	4.96145	0		0		6.91437		0	0
	799		33.2917	4.96685	0		0		6.91501		0	0
	800		33.3333	4.96253	0		0		6.91522		0	0
	801		33.375	4.96253	0		0		6.91607		0	0
	802		33.4167	4.97226	0		0		6.91394		0	0
	803		33.4583	4.97226	0		0		6.91266		0	0
	804		33.5	4.9701	0		0		6.91202		0	0
	805		33.5417	4.97442	0		0		6.91394		0	0
	806		33.5833	4.97658	0		0		6.91415		0	0
	807		33.625	4.98523	0		0		6.91564		0	0
	808		33.6667	4.98956	0		0		6.91394		0	0
	809		33.7083	4.98523	0		0		6.91309		0	0
	810		33.75	4.98631	0		0		6.91415		0	0
	811		33.7917	4.98848	0		0		6.91288		0	0
	812		33.8333	4.99064	0		0		6.91266		0	0
	813		33.875	5.00145	0		0		6.91309		0	0
	814		33.9167	4.99604	0		0		6.91288		0	0
	815		33.9583	5.00578	0		0		6.91288		0	0
	816	1	34	5.00794	0		0		6.91245		0	0
	817		34.0417	5.0274	0		0		6.91266		0	0
	818		34.0833	5.02632	0		0		6.91245		0	0
	819		34.125	5.00902	0		0		6.9116		0	0
	820		34.1667	5.01443	0		0		6.91245		0	0
	821		34.2083	5.01443	0		0		6.91266		0	0
	822		34.25	5.02632	0		0		6.91224		0	0
	823		34.2917	5.03389	0		0		6.91245		0	0
	824		34.3333	5.01767	0		0		6.90989		0	0
	825		34.375	5.02091	0		0		6.91117		0	0
	826		34.4167	5.04037	0		0		6.91202		0	0
	827		34.4583	5.02848	0		0		6.91202		0	0
	828		34.5	5.02848	0		0		6.91202		0	0
	829		34.5417	5.04146	0		0		6.91394		0	0
	830		34.5833	5.02956	0		0		6.91245		0	0
	831		34.625	5.03389	0		0		6.91266		0	0
	832		34.6667	5.0447	0		0		6.91096		0	0
	833		34.7083	5.03821	0		0		6.91288		0	0
	834		34.75	5.03713	0		0		6.91288		0	0
	835		34.7917	5.0447	0		0		6.91266		0	0
	836		34.8333	5.04686	0		0		6.91352		0	0
	837		34.875	5.03713	0		0		6.91352		0	0
	838		34.9167	5.04362	0		0		6.91096		0	0
	839		34.9583	5.04146	0		0		6.91245		0	0
	840	1	35	5.04362	0		0		6.91245		0	0
	841		35.0417	5.05551	0		0		6.91011		0	0
	842		35.0833	5.04686	0		0		6.91139		0	0
	843		35.125	5.05659	0		0		6.91096		0	0
	844		35.1667	5.0447	0		0		6.91202		0	0
	845		35.2083	5.05875	0		0		6.91096		0	0
	846		35.25	5.05659	0		0		6.91117		0	0
	847		35.2917	5.05227	0		0		6.91139		0	0
	848		35.3333	5.05227	0		0		6.91011		0	0
	849		35.375	5.06308	0		0		6.90989		0	0
	850		35.4167	5.0501	0		0		6.90968		0	0
	851		35.4583	5.0501	0		0		6.91075		0	0
	852		35.5	5.05443	0		0		6.90947		0	0
	853		35.5417	5.05875	0		0		6.91096		0	0
	854		35.5833	5.05119	0		0		6.90947		0	0
	855		35.625	5.05659	0		0		6.90989		0	0
	856		35.6667	5.07065	0		0		6.91096		0	0
	857		35.7083	5.05659	0		0		6.91053		0	0
	858		35.75	5.05443	0		0		6.91139		0	0
	859		35.7917	5.06416	0		0		6.91053		0	0
	860		35.8333	5.06092	0		0		6.91096		0	0
	861		35.875	5.06416	0		0		6.90819		0	0
	862		35.9167	5.062	0		0		6.9116		0	0
	863		35.9583	5.05551	0		0		6.91139		0	0
	864	1	36	5.05551	0		0		6.91053		0	0
	865		36.0417	5.01118	0		0		6.90074		0	0
	866		36.0833		0		0		6.90074		0	0
	867		36.125		0		0		6.90074		0	0
	868		36.1667		0		0		6.90074		0	0
	869		36.2083		0		0		6.90074		0	0
	870		36.25		0		0		6.90074		0	0
	871		36.2917		0		0		6.90074		0	0
	872		36.3333		0		0		6.90074		0	0
	873		36.375		0		0		6.90074		0	0
	874		36.4167		0		0		6.90074		0	0
	875		36.4583		0		0		6.90074		0	0
	876		36.5		0		0		6.90074		0	0
	877		36.5417		0		0		6.90074		0	0
	878		36.5833		0		0		6.90074		0	0
	879		36.625		0		0		6.90074		0	0
	880		36.6667		0		0		6.90074		0	0
	881		36.7083		0		0		6.90074		0	0
	882		36.75		0		0		6.90074		0	0
	883		36.7917		0		0		6.90074		0	0
	884		36.8333		0		0		6.90074		0	0
	885		36.875		0		0		6.90074		0	0
	886		36.9167		0		0		6.90074		0	0
	887		36.9583		0		0		6.90074		0	0
	888	1	37		0		0		6.90074		0	0
	889		37.0417		0		0		6.90074		0	0
	890		37.0833		0		0		6.90074		0	0
	891		37.125		0		0		6.90074		0	0
	892		37.1667		0		0		6.90074		0	0
	893		37.2083		0		0		6.90074		0	0
	894		37.25		0		0		6.90074		0	0
	895		37.2917		0		0		6.90074		0	0
	896		37.3333		0		0		6.90074		0	0
	897		37.375		0		0		6.90074		0	0
	898		37.4167		0		0		6.90074		0	0
	899		37.4583		0		0		6.90074		0	0
	900		37.5		0		0		6.90074		0	0
	901		37.5417		0		0		6.90074		0	0
	902		37.5833		0		0		6.90074		0	0
	903		37.625		0		0		6.90074		0	0
	904		37.6667		0		0		6.90074		0	0
	905		37.7083		0		0		6.90074		0	0
	906		37.75		0		0		6.90074		0	0
	907		37.7917		0		0		6.90074		0	0
	908		37.8333		0		0		6.90074		0	0
	909		37.875		0		0		6.90074		0	0
	910		37.9167		0		0		6.90074		0	0
	911		37.9583		0		0		6.90074		0	0
	912	1	38		0		0		6.90074		0	0
	913		38.0417		0		0		6.90074		0	0
	914		38.0833		0		0		6.90074		0	0
	915		38.125		0		0		6.90074		0	0
	916		38.1667		0		0		6.90074		0	0
	917		38.2083		0		0		6.90074		0	0
	918		38.25		0		0		6.90074		0	0
	919		38.2917		0		0		6.90074		0	0
	920		38.3333		0		0		6.90074		0	0
	921		38.375		0		0		6.90074		0	0
	922		38.4167		0		0		6.90074		0	0
	923		38.4583		0		0		6.90074		0	0
	924		38.5		0		0		6.90074		0	0
	925		38.5417		0		0		6.90074		0	0
	926		38.5833		0		0		6.90074		0	0
	927		38.625		0		0		6.90074		0	0
	928		38.6667		0		0		6.90074		0	0
	929		38.7083		0		0		6.90074		0	0
	930		38.75		0		0		6.90074		0	0
	931		38.7917		0		0		6.90074		0	0
	932		38.8333		0		0		6.90074		0	0
	933		38.875		0		0		6.90074		0	0
	934		38.9167		0		0		6.90074		0	0
	935		38.9583		0		0		6.90074		0	0
	936	1	39		0		0		6.90074		0	0
	937		39.0417		0		0		6.90074		0	0
	938		39.0833		0		0		6.90074		0	0
	939		39.125		0		0		6.90074		0	0
	940		39.1667		0		0		6.90074		0	0
	941		39.2083		0		0		6.90074		0	0
	942		39.25		0		0		6.90074		0	0
	943		39.2917		0		0		6.90074		0	0
	944		39.3333		0		0		6.90074		0	0
	945		39.375		0		0		6.90074		0	0
	946		39.4167		0		0		6.90074		0	0
	947		39.4583		0		0		6.90074		0	0
	948		39.5		0		0		6.90074		0	0
	949		39.5417		0		0		6.90074		0	0
	950		39.5833		0		0		6.90074		0	0
	951		39.625		0		0		6.90074		0	0
	952		39.6667		0		0		6.90074		0	0
	953		39.7083		0		0		6.90074		0	0
	954		39.75		0		0		6.90074		0	0
	955		39.7917		0		0		6.90074		0	0
	956		39.8333		0		0		6.90074		0	0
	957		39.875		0		0		6.90074		0	0
	958		39.9167		0		0		6.90074		0	0
	959		39.9583		0		0		6.90074		0	0
	960	1	40		0		0		6.90074		0	0
	961		40.0417		0		0		6.90074		0	0
	962		40.0833		0		0		6.90074		0	0
	963		40.125		0		0		6.90074		0	0
	964		40.1667		0		0		6.90074		0	0
	965		40.2083		0		0		6.90074		0	0
	966		40.25		0		0		6.90074		0	0
	967		40.2917		0		0		6.90074		0	0
	968		40.3333		0		0		6.90074		0	0
	969		40.375		0		0		6.90074		0	0
	970		40.4167		0		0		6.90074		0	0
	971		40.4583		0		0		6.90074		0	0
	972		40.5		0		0		6.90074		0	0
	973		40.5417		0		0		6.90074		0	0
	974		40.5833		0		0		6.90074		0	0
	975		40.625		0		0		6.90074		0	0
	976		40.6667		0		0		6.90074		0	0
	977		40.7083		0		0		6.90074		0	0
	978		40.75		0		0		6.90074		0	0
	979		40.7917		0		0		6.90074		0	0
	980		40.8333		0		0		6.90074		0	0
	981		40.875		0		0		6.90074		0	0
	982		40.9167		0		0		6.90074		0	0
	983		40.9583		0		0		6.90074		0	0
	984	1	41		0		0		6.90074		0	0
	985		41.0417		0		0		6.90074		0	0
	986		41.0833		0		0		6.90074		0	0
	987		41.125		0		0		6.90074		0	0
	988		41.1667		0		0		6.90074		0	0
	989		41.2083		0		0		6.90074		0	0
	990		41.25		0		0		6.90074		0	0
	991		41.2917		0		0		6.90074		0	0
	992		41.3333		0		0		6.90074		0	0
	993		41.375		0		0		6.90074		0	0
	994		41.4167		0		0		6.90074		0	0
	995		41.4583		0		0		6.90074		0	0
	996		41.5		0		0		6.90074		0	0
	997		41.5417		0		0		6.90074		0	0
	998		41.5833		0		0		6.90074		0	0
	999		41.625		0		0		6.90074		0	0
	1000		41.6667		0		0		6.90074		0	0
	1001		41.7083		0		0		6.90074		0	0
	1002		41.75		0		0		6.90074		0	0
	1003		41.7917		0		0		6.90074		0	0
	1004		41.8333		0		0		6.90074		0	0
	1005		41.875		0		0		6.90074		0	0
	1006		41.9167		0		0		6.90074		0	0
	1007		41.9583		0		0		6.90074		0	0
	1008	1	42		0		0		6.90074		0	0
	1009		42.0417		0		0		6.90074		0	0
	1010		42.0833		0		0		6.90074		0	0
	1011		42.125		0		0		6.90074		0	0
	1012		42.1667		0		0		6.90074		0	0
	1013		42.2083		0		0		6.90074		0	0
	1014		42.25		0		0		6.90074		0	0
	1015		42.2917		0		0		6.90074		0	0
	1016		42.3333		0		0		6.90074		0	0
	1017		42.375		0		0		6.90074		0	0
	1018		42.4167		0		0		6.90074		0	0
	1019		42.4583		0		0		6.90074		0	0
	1020		42.5		0		0		6.90074		0	0
	1021		42.5417		0		0		6.90074		0	0
	1022		42.5833		0		0		6.90074		0	0
	1023		42.625		0		0		6.90074		0	0
	1024		42.6667		0		0		6.90074		0	0
	1025		42.7083		0		0		6.90074		0	0
	1026		42.75		0		0		6.90074		0	0
	1027		42.7917		0		0		6.90074		0	0
	1028		42.8333		0		0		6.90074		0	0
	1029		42.875		0		0		6.90074		0	0
	1030		42.9167		0		0		6.90074		0	0
	1031		42.9583		0		0		6.90074		0	0
	1032	1	43		0		0		6.90074		0	0
	1033		43.0417		0		0		6.90074		0	0
	1034		43.0833		0		0		6.90074		0	0
	1035		43.125		0		0		6.90074		0	0
	1036		43.1667		0		0		6.90074		0	0
	1037		43.2083		0		0		6.90074		0	0
	1038		43.25		0		0		6.90074		0	0
	1039		43.2917		0		0		6.90074		0	0
	1040		43.3333		0		0		6.90074		0	0
	1041		43.375		0		0		6.90074		0	0
	1042		43.4167		0		0		6.90074		0	0
	1043		43.4583		0		0		6.90074		0	0
	1044		43.5		0		0		6.90074		0	0
	1045		43.5417		0		0		6.90074		0	0
	1046		43.5833		0		0		6.90074		0	0
	1047		43.625		0		0		6.90074		0	0
	1048		43.6667		0		0		6.90074		0	0
	1049		43.7083		0		0		6.90074		0	0
	1050		43.75		0		0		6.90074		0	0
	1051		43.7917		0		0		6.90074		0	0
	1052		43.8333		0		0		6.90074		0	0
	1053		43.875		0		0		6.90074		0	0
	1054		43.9167		0		0		6.90074		0	0
	1055		43.9583		0		0		6.90074		0	0
	1056	1	44		0		0		6.90074		0	0
	1057		44.0417		0		0		6.90074		0	0
	1058		44.0833		0		0		6.90074		0	0
	1059		44.125		0		0		6.90074		0	0
	1060		44.1667		0		0		6.90074		0	0
	1061		44.2083		0		0		6.90074		0	0
	1062		44.25		0		0		6.90074		0	0
	1063		44.2917		0		0		6.90074		0	0
	1064		44.3333		0		0		6.90074		0	0
	1065		44.375		0		0		6.90074		0	0
	1066		44.4167		0		0		6.90074		0	0
	1067		44.4583		0		0		6.90074		0	0
	1068		44.5		0		0		6.90074		0	0
	1069		44.5417		0		0		6.90074		0	0
	1070		44.5833		0		0		6.90074		0	0
	1071		44.625		0		0		6.90074		0	0
	1072		44.6667		0		0		6.90074		0	0
	1073		44.7083		0		0		6.90074		0	0
	1074		44.75		0		0		6.90074		0	0
	1075		44.7917		0		0		6.90074		0	0
	1076		44.8333		0		0		6.90074		0	0
	1077		44.875		0		0		6.90074		0	0
	1078		44.9167		0		0		6.90074		0	0
	1079		44.9583		0		0		6.90074		0	0
	1080	1	45		0		0		6.90074		0	0
	1081		45.0417		0		0		6.90074		0	0
	1082		45.0833		0		0		6.90074		0	0
	1083		45.125		0		0		6.90074		0	0
	1084		45.1667		0		0		6.90074		0	0
	1085		45.2083		0		0		6.90074		0	0
	1086		45.25		0		0		6.90074		0	0
	1087		45.2917		0		0		6.90074		0	0
	1088		45.3333		0		0		6.90074		0	0
	1089		45.375		0		0		6.90074		0	0
	1090		45.4167		0		0		6.90074		0	0
	1091		45.4583		0		0		6.90074		0	0
	1092		45.5		0		0		6.90074		0	0
	1093		45.5417		0		0		6.90074		0	0
	1094		45.5833		0		0		6.90074		0	0
	1095		45.625		0		0		6.90074		0	0
	1096		45.6667		0		0		6.90074		0	0
	1097		45.7083		0		0		6.90074		0	0
	1098		45.75		0		0		6.90074		0	0
	1099		45.7917		0		0		6.90074		0	0
	1100		45.8333		0		0		6.90074		0	0
	1101		45.875		0		0		6.90074		0	0
	1102		45.9167		0		0		6.90074		0	0
	1103		45.9583		0		0		6.90074		0	0
	1104	1	46		0		0		6.90074		0	0
	1105		46.0417		0		0		6.90074		0	0
	1106		46.0833		0		0		6.90074		0	0
	1107		46.125		0		0		6.90074		0	0
	1108		46.1667		0		0		6.90074		0	0
	1109		46.2083		0		0		6.90074		0	0
	1110		46.25		0		0		6.90074		0	0
	1111		46.2917		0		0		6.90074		0	0
	1112		46.3333		0		0		6.90074		0	0
	1113		46.375		0		0		6.90074		0	0
	1114		46.4167		0		0		6.90074		0	0
	1115		46.4583		0		0		6.90074		0	0
	1116		46.5		0		0		6.90074		0	0
	1117		46.5417		0		0		6.90074		0	0
	1118		46.5833		0		0		6.90074		0	0
	1119		46.625		0		0		6.90074		0	0
	1120		46.6667		0		0		6.90074		0	0
	1121		46.7083		0		0		6.90074		0	0
	1122		46.75		0		0		6.90074		0	0
	1123		46.7917		0		0		6.90074		0	0
	1124		46.8333		0		0		6.90074		0	0
	1125		46.875		0		0		6.90074		0	0
	1126		46.9167		0		0		6.90074		0	0
	1127		46.9583		0		0		6.90074		0	0
	1128	1	47		0		0		6.90074		0	0
	1129		47.0417		0		0		6.90074		0	0
	1130		47.0833		0		0		6.90074		0	0
	1131		47.125		0		0		6.90074		0	0
	1132		47.1667		0		0		6.90074		0	0
	1133		47.2083		0		0		6.90074		0	0
	1134		47.25		0		0		6.90074		0	0
	1135		47.2917		0		0		6.90074		0	0
	1136		47.3333		0		0		6.90074		0	0
	1137		47.375		0		0		6.90074		0	0
	1138		47.4167		0		0		6.90074		0	0
	1139		47.4583		0		0		6.90074		0	0
	1140		47.5		0		0		6.90074		0	0
	1141		47.5417		0		0		6.90074		0	0
	1142		47.5833		0		0		6.90074		0	0
	1143		47.625		0		0		6.90074		0	0
	1144		47.6667		0		0		6.90074		0	0
	1145		47.7083		0		0		6.90074		0	0
	1146		47.75		0		0		6.90074		0	0
	1147		47.7917		0		0		6.90074		0	0
	1148		47.8333		0		0		6.90074		0	0
	1149		47.875		0		0		6.90074		0	0
	1150		47.9167		0		0		6.90074		0	0
	1151		47.9583		0		0		6.90074		0	0
	1152	1	48		0		0		6.90074		0	0
	1153		48.0417		0		0		6.90074		0	0
	1154		48.0833		0		0		6.90074		0	0
	1155		48.125		0		0		6.90074		0	0
	1156		48.1667		0		0		6.90074		0	0
	1157		48.2083		0		0		6.90074		0	0
	1158		48.25		0		0		6.90074		0	0
	1159		48.2917		0		0		6.90074		0	0
	1160		48.3333		0		0		6.90074		0	0
	1161		48.375		0		0		6.90074		0	0
	1162		48.4167		0		0		6.90074		0	0
	1163		48.4583		0		0		6.90074		0	0
	1164		48.5		0		0		6.90074		0	0
	1165		48.5417		0		0		6.90074		0	0
	1166		48.5833		0		0		6.90074		0	0
	1167		48.625		0		0		6.90074		0	0
	1168		48.6667		0		0		6.90074		0	0
	1169		48.7083		0		0		6.90074		0	0
	1170		48.75		0		0		6.90074		0	0
	1171		48.7917		0		0		6.90074		0	0
	1172		48.8333		0		0		6.90074		0	0
	1173		48.875		0		0		6.90074		0	0
	1174		48.9167		0		0		6.90074		0	0
	1175		48.9583		0		0		6.90074		0	0
	1176	1	49		0		0		6.90074		0	0
	1177		49.0417		0		0		6.90074		0	0
	1178		49.0833		0		0		6.90074		0	0
	1179		49.125		0		0		6.90074		0	0
	1180		49.1667		0		0		6.90074		0	0
	1181		49.2083		0		0		6.90074		0	0
	1182		49.25		0		0		6.90074		0	0
	1183		49.2917		0		0		6.90074		0	0
	1184		49.3333		0		0		6.90074		0	0
	1185		49.375		0		0		6.90074		0	0
	1186		49.4167		0		0		6.90074		0	0
	1187		49.4583		0		0		6.90074		0	0
	1188		49.5		0		0		6.90074		0	0
	1189		49.5417		0		0		6.90074		0	0
	1190		49.5833		0		0		6.90074		0	0
	1191		49.625		0		0		6.90074		0	0
	1192		49.6667		0		0		6.90074		0	0
	1193		49.7083		0		0		6.90074		0	0
	1194		49.75		0		0		6.90074		0	0
	1195		49.7917		0		0		6.90074		0	0
	1196		49.8333		0		0		6.90074		0	0
	1197		49.875		0		0		6.90074		0	0
	1198		49.9167		0		0		6.90074		0	0
	1199		49.9583		0		0		6.90074		0	0
	1200	1	50		0		0		6.90074		0	0
	1201		50.0417		0		0		6.90074		0	0
	1202		50.0833		0		0		6.90074		0	0
	1203		50.125		0		0		6.90074		0	0
	1204		50.1667		0		0		6.90074		0	0
	1205		50.2083		0		0		6.90074		0	0
	1206		50.25		0		0		6.90074		0	0
	1207		50.2917		0		0		6.90074		0	0
	1208		50.3333		0		0		6.90074		0	0
	1209		50.375		0		0		6.90074		0	0
	1210		50.4167		0		0		6.90074		0	0
	1211		50.4583		0		0		6.90074		0	0
	1212		50.5		0		0		6.90074		0	0
	1213		50.5417		0		0		6.90074		0	0
	1214		50.5833		0		0		6.90074		0	0
	1215		50.625		0		0		6.90074		0	0
	1216		50.6667		0		0		6.90074		0	0
	1217		50.7083		0		0		6.90074		0	0
	1218		50.75		0		0		6.90074		0	0
	1219		50.7917		0		0		6.90074		0	0
	1220		50.8333		0		0		6.90074		0	0
	1221		50.875		0		0		6.90074		0	0
	1222		50.9167		0		0		6.90074		0	0
	1223		50.9583		0		0		6.90074		0	0
	1224	1	51		0		0		6.90074		0	0
	1225		51.0417		0		0		6.90074		0	0
	1226		51.0833		0		0		6.90074		0	0
	1227		51.125		0		0		6.90074		0	0
	1228		51.1667		0		0		6.90074		0	0
	1229		51.2083		0		0		6.90074		0	0
	1230		51.25		0		0		6.90074		0	0
	1231		51.2917		0		0		6.90074		0	0
	1232		51.3333		0		0		6.90074		0	0
	1233		51.375		0		0		6.90074		0	0
	1234		51.4167		0		0		6.90074		0	0
	1235		51.4583		0		0		6.90074		0	0
	1236		51.5		0		0		6.90074		0	0
	1237		51.5417		0		0		6.90074		0	0
	1238		51.5833		0		0		6.90074		0	0
	1239		51.625		0		0		6.90074		0	0
	1240		51.6667		0		0		6.90074		0	0
	1241		51.7083		0		0		6.90074		0	0
	1242		51.75		0		0		6.90074		0	0
	1243		51.7917		0		0		6.90074		0	0
	1244		51.8333		0		0		6.90074		0	0
	1245		51.875		0		0		6.90074		0	0
	1246		51.9167		0		0		6.90074		0	0
	1247		51.9583		0		0		6.90074		0	0
	1248	1	52		0		0		6.90074		0	0
	1249		52.0417		0		0		6.90074		0	0
	1250		52.0833		0		0		6.90074		0	0
	1251		52.125		0		0		6.90074		0	0
	1252		52.1667		0		0		6.90074		0	0
	1253		52.2083		0		0		6.90074		0	0
	1254		52.25		0		0		6.90074		0	0
	1255		52.2917		0		0		6.90074		0	0
	1256		52.3333		0		0		6.90074		0	0
	1257		52.375		0		0		6.90074		0	0
	1258		52.4167		0		0		6.90074		0	0
	1259		52.4583		0		0		6.90074		0	0
	1260		52.5		0		0		6.90074		0	0
	1261		52.5417		0		0		6.90074		0	0
	1262		52.5833		0		0		6.90074		0	0
	1263		52.625		0		0		6.90074		0	0
	1264		52.6667		0		0		6.90074		0	0
	1265		52.7083		0		0		6.90074		0	0
	1266		52.75		0		0		6.90074		0	0
	1267		52.7917		0		0		6.90074		0	0
	1268		52.8333		0		0		6.90074		0	0
	1269		52.875		0		0		6.90074		0	0
	1270		52.9167		0		0		6.90074		0	0
	1271		52.9583		0		0		6.90074		0	0
	1272	1	53		0		0		6.90074		0	0
	1273		53.0417		0		0		6.90074		0	0
	1274		53.0833		0		0		6.90074		0	0
	1275		53.125		0		0		6.90074		0	0
	1276		53.1667		0		0		6.90074		0	0
	1277		53.2083		0		0		6.90074		0	0
	1278		53.25		0		0		6.90074		0	0
	1279		53.2917		0		0		6.90074		0	0
	1280		53.3333		0		0		6.90074		0	0
	1281		53.375		0		0		6.90074		0	0
	1282		53.4167		0		0		6.90074		0	0
	1283		53.4583		0		0		6.90074		0	0
	1284		53.5		0		0		6.90074		0	0
	1285		53.5417		0		0		6.90074		0	0
	1286		53.5833		0		0		6.90074		0	0
	1287		53.625		0		0		6.90074		0	0
	1288		53.6667		0		0		6.90074		0	0
	1289		53.7083		0		0		6.90074		0	0
	1290		53.75		0		0		6.90074		0	0
	1291		53.7917		0		0		6.90074		0	0
	1292		53.8333		0		0		6.90074		0	0
1	1293		57.875	6.48267	4.15047	0.415047	1.00692	0.100692	6.90074	#REF!	#REF!	#REF!	#REF!	#REF!	#REF!	#REF!	0.804761	0.195239		0.640241	0.155325
	1294		53.9167	6.49348	0		0		6.90074		0	0
	1295		53.9583	6.49348	0		0		6.90074		0	0
	1296	1	54	6.49024	0		0		6.90074		0	0
	1297		54.0417	6.567	0		0		6.90074		0	0
	1298		54.0833	6.65674	0		0		6.90074		0	0
	1299		54.125	6.67296	0		0		6.90074		0	0
	1300		54.1667	6.72161	0		0		6.90074		0	0
	1301		54.2083	6.75404	0		0		6.90074		0	0
	1302		54.25	6.78756	0		0		6.90074		0	0
	1303		54.2917	6.82216	0		0		6.90074		0	0
	1304		54.3333	6.85135	0		0		6.90074		0	0
	1305		54.375	6.88487	0		0		6.90074		0	0
	1306		54.4167	6.90757	0		0		6.90074		0	0
	1307		54.4583	6.93352	0		0		6.90074		0	0
	1308		54.5	6.96812	0		0		6.90074		0	0
	1309		54.5417	7.00055	0		0		6.90074		0	0
	1310		54.5833	7.00812	0		0		6.90074		0	0
	1311		54.625	7.04813	0		0		6.90074		0	0
	1312		54.6667	7.06543	0		0		6.90074		0	0
	1313		54.7083	7.10651	0		0		6.90074		0	0
	1314		54.75	7.13678	0		0		6.90074		0	0
	1315		54.7917	7.15733	0		0		6.90074		0	0
	1316		54.8333	7.19301	0		0		6.90074		0	0
	1317		54.875	7.21571	0		0		6.90074		0	0
	1318		54.9167	7.25031	0		0		6.90074		0	0
	1319		54.9583	7.27517	0		0		6.90074		0	0
	1320	1	55	7.30004	0		0		6.90074		0	0
	1321		55.0417	7.33248	0		0		6.90074		0	0
	1322		55.0833	7.35194	0		0		6.90074		0	0
	1323		55.125	7.38546	0		0		6.90074		0	0
	1324		55.1667	7.41897	0		0		6.90074		0	0
	1325		55.2083	7.43843	0		0		6.90074		0	0
	1326		55.25	7.45465	0		0		6.90074		0	0
	1327		55.2917	7.49141	0		0		6.90074		0	0
	1328		55.3333	7.5206	0		0		6.90074		0	0
	1329		55.375	7.53574	0		0		6.90074		0	0
	1330		55.4167	7.55304	0		0		6.90074		0	0
	1331		55.4583	7.57899	0		0		6.90074		0	0
	1332		55.5	7.61575	0		0		6.90074		0	0
	1333		55.5417	7.6244	0		0		6.90074		0	0
	1334		55.5833	7.64926	0		0		6.90074		0	0
	1335		55.625	7.67845	0		0		6.90074		0	0
	1336		55.6667	7.70224	0		0		6.90074		0	0
	1337		55.7083	7.72278	0		0		6.90074		0	0
	1338		55.75	7.73576	0		0		6.90074		0	0
	1339		55.7917	7.76387	0		0		6.90074		0	0
	1340		55.8333	7.77684	0		0		6.90074		0	0
	1341		55.875	7.81793	0		0		6.90074		0	0
	1342		55.9167	7.83847	0		0		6.90074		0	0
	1343		55.9583	7.8482	0		0		6.90074		0	0
	1344	1	56	7.87739	0		0		6.90074		0	0
	1345		56.0417	7.90658	0		0		6.90074		0	0
	1346		56.0833	7.92388	0		0		6.90074		0	0
	1347		56.125	7.93469	0		0		6.90074		0	0
	1348		56.1667	7.95091	0		0		6.90074		0	0
	1349		56.2083	7.96713	0		0		6.90074		0	0
	1350		56.25	7.98227	0		0		6.90074		0	0
	1351		56.2917	8.00822	0		0		6.90074		0	0
	1352		56.3333	8.01362	0		0		6.90074		0	0
	1353		56.375	8.04281	0		0		6.90074		0	0
	1354		56.4167	8.04281	0		0		6.90074		0	0
	1355		56.4583	8.05687	0		0		6.90074		0	0
	1356		56.5	8.07417	0		0		6.90074		0	0
	1357		56.5417	8.09687	0		0		6.90074		0	0
	1358		56.5833	8.10985	0		0		6.90074		0	0
	1359		56.625	8.12282	0		0		6.90074		0	0
	1360		56.6667	8.13796	0		0		6.90074		0	0
	1361		56.7083	8.15093	0		0		6.90074		0	0
	1362		56.75	8.16931	0		0		6.90074		0	0
	1363		56.7917	8.16282	0		0		6.90074		0	0
	1364		56.8333	8.17255	0		0		6.90074		0	0
	1365		56.875	8.18337	0		0		6.90074		0	0
	1366		56.9167	8.17796	0		0		6.90074		0	0
	1367		56.9583	8.19959	0		0		6.90074		0	0
	1368	1	57	8.1985	0		0		6.90074		0	0
	1369		57.0417	8.20499	0		0		6.90074		0	0
	1370		57.0833	8.18985	0		0		6.90074		0	0
	1371		57.125	8.20499	0		0		6.90074		0	0
	1372		57.1667	8.2104	0		0		6.90074		0	0
	1373		57.2083	8.20607	0		0		6.90074		0	0
	1374		57.25	8.20067	0		0		6.90074		0	0
	1375		57.2917	8.20499	0		0		6.90074		0	0
	1376		57.3333	8.20607	0		0		6.90074		0	0
	1377		57.375	8.1985	0		0		6.90074		0	0
	1378		57.4167	8.20607	0		0		6.90074		0	0
	1379		57.4583	8.19742	0		0		6.90074		0	0
	1380		57.5	8.19418	0		0		6.90074		0	0
	1381		57.5417	8.23526	0		0		6.90074		0	0
	1382		57.5833	8.20715	0		0		6.90074		0	0
	1383		57.625	8.22445	0		0		6.90074		0	0
	1384		57.6667	8.20391	0		0		6.90074		0	0
	1385		57.7083	8.21256	0		0		6.90074		0	0
	1386		57.75	8.22121	0		0		6.90074		0	0
	1387		57.7917	8.2104	0		0		6.90074		0	0
	1388		57.8333	8.21905	0		0		6.90074		0	0
	1389		57.875	8.24283	0		0		6.90074		0	0
	1390		57.9167	8.22661	0		0		6.90074		0	0
	1391		57.9583	8.2277	0		0		6.90074		0	0
	1392	1	58	8.24932	0		0		6.90074		0	0
	1393		58.0417	8.24067	0		0		6.90074		0	0
	1394		58.0833	8.24067	0		0		6.90074		0	0
	1395		58.125	8.24283	0		0		6.90074		0	0
	1396		58.1667	8.24716	0		0		6.90074		0	0
	1397		58.2083	8.24283	0		0		6.89989		0	0
	1398		58.25	8.23094	0		0		6.89051		0	0
	1399		58.2917	8.2331	0		0		6.86901		0	0
	1400		58.3333	8.23418	0		0		6.83557		0	0
	1401		58.375	8.24499	0		0		6.77722		0	0
	1402		58.4167	8.24607	0		0		6.76359		0	0
	1403		58.4583	8.2331	0		0		6.76913		0	0
	1404		58.5	8.23851	0		0		6.76742		0	0
	1405		58.5417	8.23959	0		0		6.77083		0	0
	1406		58.5833	8.25581	0		0		6.76785		0	0
	1407		58.625	8.25148	0		0		6.7687		0	0
	1408		58.6667	8.24175	0		0		6.76593		0	0
	1409		58.7083	8.26121	0		0		6.76593		0	0
	1410		58.75	8.25364	0		0		6.76359		0	0
	1411		58.7917	7.99848	0		0		6.76061		0	0
	1412		58.8333	8.22229	0		0		6.76295		0	0
	1413		58.875	8.21148	0		0		6.75848		0	0
	1414		58.9167	8.21905	0		0		6.75848		0	0
	1415		58.9583	8.2277	0		0		6.75571		0	0
	1416	1	59	8.2277	0		0		6.75848		0	0
	1417		59.0417	8.22661	0		0		6.7555		0	0
	1418		59.0833	8.22878	0		0		6.75103		0	0
	1419		59.125	8.21796	0		0		6.75422		0	0
	1420		59.1667	8.24175	0		0		6.7538		0	0
	1421		59.2083	8.22878	0		0		6.75337		0	0
	1422		59.25	8.21472	0		0		6.75145		0	0
	1423		59.2917	8.22553	0		0		6.74953		0	0
	1424		59.3333	8.22229	0		0		6.74911		0	0
	1425		59.375	8.22661	0		0		6.74868		0	0
	1426		59.4167	8.22229	0		0		6.74592		0	0
	1427		59.4583	8.23094	0		0		6.74592		0	0
	1428		59.5	8.22553	0		0		6.74549		0	0
	1429		59.5417	8.21796	0		0		6.7457		0	0
	1430		59.5833	8.24824	0		0		6.74123		0	0
	1431		59.625	8.22229	0		0		6.74293		0	0
	1432		59.6667	8.22661	0		0		6.74357		0	0
	1433		59.7083	8.2277	0		0		6.74378		0	0
	1434		59.75	8.23202	0		0		6.74442		0	0
	1435		59.7917	8.22553	0		0		6.74293		0	0
1	1436		63.8333	8.38663	4.33515	0.433515	1.23233	0.123233	6.74293	#REF!	#REF!	#REF!	#REF!	#REF!	#REF!	#REF!	0.778656	0.221344
	1437		59.875		0		0		6.74166		0	0
	1438		59.9167	1.26921	0		0		6.74102		0	0
	1439		59.9583	1	0		0		6.73804		0	0
1	1440	1	64	1	0		0		7.7	#REF!	#REF!	#REF!		#REF!	#REF!	#REF!
	1441		60.0417	1	0		0		6.7408		0	0
	1442		60.0833	1	0		0		6.73633		0	0
	1443		60.125	1.00108	0		0		6.73718		0	0
	1444		60.1667	1.01838	0		0		6.73718		0	0
	1445		60.2083	1.03784	0		0		6.73484		0	0
	1446		60.25	1.06703	0		0		6.73676		0	0
	1447		60.2917	1.11461	0		0		6.73484		0	0
	1448		60.3333	1.20326	0		0		6.73378		0	0
	1449		60.375	1.32652	0		0		6.73314		0	0
	1450		60.4167	1.43896	0		0		6.73079		0	0
	1451		60.4583	1.53735	0		0		6.73442		0	0
	1452		60.5	1.61735	0		0		6.73122		0	0
	1453		60.5417	1.7006	0		0		6.73165		0	0
	1454		60.5833	1.74169	0		0		6.7276		0	0
	1455		60.625	1.78926	0		0		6.73079		0	0
	1456		60.6667	1.8444	0		0		6.73271		0	0
	1457		60.7083	1.87792	0		0		6.72803		0	0
	1458		60.75	1.93198	0		0		6.72803		0	0
	1459		60.7917	1.98279	0		0		6.73016		0	0
	1460		60.8333	2.02496	0		0		6.72909		0	0
	1461		60.875	2.05848	0		0		6.72824		0	0
	1462		60.9167	2.09091	0		0		6.73122		0	0
	1463		60.9583	2.13957	0		0		6.72632		0	0
	1464	1	61	2.19579	0		0		6.72909		0	0
	1465		61.0417	2.24011	0		0		6.7293		0	0
	1466		61.0833	2.2812	0		0		6.72909		0	0
	1467		61.125	2.33958	0		0		6.72909		0	0
	1468		61.1667	2.36986	0		0		6.72867		0	0
	1469		61.2083	2.42608	0		0		6.72867		0	0
	1470		61.25	2.46068	0		0		6.72611		0	0
	1471		61.2917	2.52122	0		0		6.73016		0	0
	1472		61.3333	2.55798	0		0		6.72845		0	0
	1473		61.375	2.60447	0		0		6.72803		0	0
	1474		61.4167	2.64664	0		0		6.72867		0	0
	1475		61.4583	2.69854	0		0		6.72845		0	0
	1476		61.5	2.75043	0		0		6.72717		0	0
	1477		61.5417	2.80125	0		0		6.72952		0	0
	1478		61.5833	2.83909	0		0		6.72568		0	0
	1479		61.625	2.88342	0		0		6.73058		0	0
	1480		61.6667	2.92775	0		0		6.72717		0	0
	1481		61.7083	2.98937	0		0		6.72952		0	0
	1482		61.75	3.01748	0		0		6.72994		0	0
	1483		61.7917	3.04992	0		0		6.72675		0	0
	1484		61.8333	3.0856	0		0		6.72973		0	0
	1485		61.875	3.11587	0		0		6.72654		0	0
	1486		61.9167	3.14831	0		0		6.72952		0	0
	1487		61.9583	3.18831	0		0		6.7293		0	0
	1488	1	62	3.22183	0		0		6.73016		0	0
	1489		62.0417	3.25318	0		0		6.72973		0	0
	1490		62.0833	3.30183	0		0		6.72824		0	0
	1491		62.125	3.32238	0		0		6.7293		0	0
	1492		62.1667	3.34724	0		0		6.73079		0	0
	1493		62.2083	3.38509	0		0		6.73058		0	0
	1494		62.25	3.41968	0		0		6.72909		0	0
	1495		62.2917	3.44131	0		0		6.72441		0	0
	1496		62.3333	3.48239	0		0		6.72696		0	0
	1497		62.375	3.50401	0		0		6.72504		0	0
	1498		62.4167	3.54294	0		0		6.72632		0	0
	1499		62.4583	3.57754	0		0		6.72973		0	0
	1500		62.5	3.61321	0		0		6.72994		0	0
	1501		62.5417	3.64024	0		0		6.73101		0	0
	1502		62.5833	3.67376	0		0		6.72654		0	0
	1503		62.625	3.70079	0		0		6.72845		0	0
	1504		62.6667	3.74944	0		0		6.72675		0	0
	1505		62.7083	3.77323	0		0		6.72952		0	0
	1506		62.75	3.81431	0		0		6.72675		0	0
	1507		62.7917	3.84675	0		0		6.72781		0	0
	1508		62.8333	3.89108	0		0		6.72675		0	0
	1509		62.875	3.92892	0		0		6.72696		0	0
	1510		62.9167	3.97649	0		0		6.72824		0	0
	1511		62.9583	3.99487	0		0		6.72867		0	0
	1512	1	63	4.03704	0		0		6.72717		0	0
	1513		63.0417	4.05758	0		0		6.72696		0	0
	1514		63.0833	4.0911	0		0		6.72781		0	0
	1515		63.125	4.12461	0		0		6.72824		0	0
	1516		63.1667	4.15921	0		0		6.72909		0	0
	1517		63.2083	4.18732	0		0		6.73207		0	0
	1518		63.25	4.22084	0		0		6.72952		0	0
	1519		63.2917	4.24571	0		0		6.72994		0	0
	1520		63.3333	4.26084	0		0		6.72632		0	0
	1521		63.375	4.29003	0		0		6.72909		0	0
	1522		63.4167	4.29544	0		0		6.72547		0	0
	1523		63.4583	4.32247	0		0		6.7276		0	0
	1524		63.5	4.33977	0		0		6.72675		0	0
	1525		63.5417	4.35815	0		0		6.72781		0	0
	1526		63.5833	4.37329	0		0		6.72994		0	0
	1527		63.625	4.39383	0		0		6.73101		0	0
	1528		63.6667	4.39923	0		0		6.72994		0	0
	1529		63.7083	4.42518	0		0		6.72994		0	0
	1530		63.75	4.43059	0		0		6.7293		0	0
	1531		63.7917	4.44464	0		0		6.7276		0	0
	1532		63.8333	4.47492	0		0		6.72717		0	0
	1533		63.875	4.49438	0		0		6.72994		0	0
	1534		63.9167	4.49438	0		0		6.73016		0	0
	1535		63.9583	4.52033	0		0		6.72654		0	0
	1536	1	64	4.52465	0		0		6.72717		0	0
	1537		64.0417	4.54087	0		0		6.7276		0	0
	1538		64.0833	4.54087	0		0		6.72867		0	0
	1539		64.125	4.54195	0		0		6.72952		0	0
	1540		64.1667	4.54303	0		0		6.72909		0	0
	1541		64.2083	4.54735	0		0				0	0
	1542		64.25	4.54952	0		0		6.8179		0	0
	1543		64.2917	4.56249	0		0		7.11562		0	0
	1544		64.3333	4.55817	0		0		7.29131		0	0
	1545		64.375	4.55492	0		0		7.53983		0	0
	1546		64.4167	4.55925	0		0		7.904		0	0
	1547		64.4583	4.57114	0		0		7.8893		0	0
	1548		64.5	4.56574	0		0		7.84032		0	0
	1549		64.5417	4.57006	0		0		7.71893		0	0
	1550		64.5833	4.57547	0		0		7.50619		0	0
	1551		64.625	4.57439	0		0		7.30217		0	0
	1552		64.6667	4.55492	0		0		7.13649		0	0
	1553		64.7083	4.57006	0		0		7.0283		0	0
	1554		64.75	4.57006	0		0		7.04214		0	0
	1555		64.7917	4.57871	0		0		7.06088		0	0
	1556		64.8333	4.57222	0		0		7.07068		0	0
	1557		64.875	4.58303	0		0		7.06493		0	0
	1558		64.9167	4.57655	0		0		7.05748		0	0
	1559		64.9583	4.58952	0		0		7.04789		0	0
	1560	1	65	4.59168	0		0		7.04044		0	0
	1561		65.0417	4.59493	0		0		7.03149		0	0
	1562		65.0833	4.58303	0		0		7.02319		0	0
	1563		65.125	4.58303	0		0		7.0168		0	0
	1564		65.1667	4.59276	0		0		7.00828		0	0
	1565		65.2083	4.59709	0		0		7.00445		0	0
	1566		65.25	4.60574	0		0		6.9987		0	0
	1567		65.2917	4.60574	0		0		6.99444		0	0
	1568		65.3333	4.60033	0		0		6.99125		0	0
	1569		65.375	4.60574	0		0		6.98528		0	0
	1570		65.4167	4.61006	0		0		6.98081		0	0
	1571		65.4583	4.60898	0		0		6.97272		0	0
	1572		65.5	4.61655	0		0		6.96633		0	0
	1573		65.5417	4.61979	0		0		6.95887		0	0
	1574		65.5833	4.61763	0		0		6.95526		0	0
	1575		65.625	4.63061	0		0		6.95206		0	0
	1576		65.6667	4.61763	0		0		6.94631		0	0
	1577		65.7083	4.62628	0		0		6.94077		0	0
	1578		65.75	4.6252	0		0		6.93545		0	0
	1579		65.7917	4.63277	0		0		6.928		0	0
	1580		65.8333	4.62628	0		0		6.92587		0	0
	1581		65.875	4.63601	0		0		6.92033		0	0
	1582		65.9167	4.63385	0		0		6.91458		0	0
	1583		65.9583	4.64034	0		0		6.91266		0	0
	1584	1	66	4.63926	0		0		6.90862		0	0
	1585		66.0417	4.63385	0		0		6.9067		0	0
	1586		66.0833	4.64682	0		0		6.905		0	0
	1587		66.125	4.63601	0		0		6.90414		0	0
	1588		66.1667	4.64034	0		0		6.90265		0	0
	1589		66.2083	4.6479	0		0		6.90287		0	0
	1590		66.25	4.64358	0		0		6.90116		0	0
	1591		66.2917	4.65007	0		0		6.89946		0	0
	1592		66.3333	4.64466	0		0		6.89925		0	0
	1593		66.375	4.6479	0		0		6.89903		0	0
	1594		66.4167	4.65115	0		0		6.89861		0	0
	1595		66.4583	4.65331	0		0		6.89903		0	0
	1596		66.5	4.65331	0		0		6.89712		0	0
	1597		66.5417	4.6479	0		0		6.89541		0	0
	1598		66.5833	4.65007	0		0		6.89776		0	0
	1599		66.625	4.65115	0		0		6.89797		0	0
	1600		66.6667	4.66196	0		0		6.89818		0	0
	1601		66.7083	4.65439	0		0		6.89797		0	0
	1602		66.75	4.6598	0		0		6.89626		0	0
	1603		66.7917	4.66845	0		0		6.89626		0	0
	1604		66.8333	4.6652	0		0		6.89626		0	0
1	1605		70.875	4.54087	2.78746	0.278746	0.43784	0.043784	6.89626	7.57821e-05	0.0294827	0.951053	0.0951053	149.91	29.4827	0.0757821	0.864248	0.135752
	1606		66.9167	4.40031	0		0		6.89648		0	0
	1607		66.9583	4.42518	0		0		6.89797		0	0
	1608	1	67	4.40464	0		0		6.89605		0	0
	1609		67.0417		0		0		6.89392		0	0
	1610		67.0833	4.41221	0		0		6.89605		0	0
	1611		67.125	4.81765	0		0		6.89392		0	0
	1612		67.1667	4.82198	0		0		6.89371		0	0
	1613		67.2083	4.85765	0		0		6.89478		0	0
	1614		67.25	4.92901	0		0		6.89371		0	0
	1615		67.2917	5.03172	0		0		6.89626		0	0
	1616		67.3333	5.1539	0		0		6.89371		0	0
	1617		67.375	5.28364	0		0		6.8935		0	0
	1618		67.4167	5.41987	0		0		6.89563		0	0
	1619		67.4583	5.54961	0		0		6.89563		0	0
	1620		67.5	5.6707	0		0		6.89328		0	0
	1621		67.5417	5.7626	0		0		6.89328		0	0
	1622		67.5833	5.84153	0		0		6.89328		0	0
	1623		67.625	5.88694	0		0		6.8935		0	0
	1624		67.6667	5.93992	0		0		6.89371		0	0
	1625		67.7083	5.99397	0		0		6.89392		0	0
	1626		67.75	6.04911	0		0		6.89414		0	0
	1627		67.7917	6.09128	0		0		6.89392		0	0
	1628		67.8333	6.15831	0		0		6.89414		0	0
	1629		67.875	6.20156	0		0		6.89392		0	0
	1630		67.9167	6.57565	0		0		6.89414		0	0
	1631		67.9583	6.6935	0		0		6.89392		0	0
	1632	1	68	6.64593	0		0		6.89392		0	0
	1633		68.0417	6.80702	0		0		6.89371		0	0
	1634		68.0833	6.66755	0		0		6.89179		0	0
	1635		68.125	6.64268	0		0		6.89371		0	0
	1636		68.1667	6.74215	0		0		6.89264		0	0
	1637		68.2083	6.89892	0		0		6.89392		0	0
	1638		68.25	6.86216	0		0		6.89392		0	0
	1639		68.2917	7.02758	0		0		6.89371		0	0
	1640		68.3333	6.94433	0		0		6.88988		0	0
	1641		68.375	7.07083	0		0		6.89328		0	0
	1642		68.4167	7.13138	0		0		6.89137		0	0
	1643		68.4583	7.18652	0		0		6.89179		0	0
	1644		68.5	7.20598	0		0		6.89137		0	0
	1645		68.5417	7.2449	0		0		6.89094		0	0
	1646		68.5833	7.30437	0		0		6.89137		0	0
	1647		68.625	7.28599	0		0		6.88988		0	0
	1648		68.6667	7.30869	0		0		6.89116		0	0
	1649		68.7083	7.38546	0		0		6.89179		0	0
	1650		68.75	7.04056	0		0		6.89179		0	0
	1651		68.7917	7.09894	0		0		6.88966		0	0
	1652		68.8333	7.1876	0		0		6.88966		0	0
	1653		68.875	7.15949	0		0		6.88988		0	0
	1654		68.9167	7.20598	0		0		6.88988		0	0
	1655		68.9583	7.25463	0		0		6.88988		0	0
	1656	1	69	7.28815	0		0		6.88988		0	0
	1657		69.0417	7.31518	0		0		6.88817		0	0
	1658		69.0833	7.35302	0		0		6.89051		0	0
	1659		69.125	7.38978	0		0		6.89201		0	0
	1660		69.1667	7.43195	0		0		6.8903		0	0
	1661		69.2083	7.47087	0		0		6.88988		0	0
	1662		69.25	7.49249	0		0		6.89137		0	0
	1663		69.2917	7.53358	0		0		6.88988		0	0
	1664		69.3333	7.56385	0		0		6.88924		0	0
	1665		69.375	7.59196	0		0		6.88966		0	0
	1666		69.4167	7.63197	0		0		6.88775		0	0
	1667		69.4583	7.6644	0		0		6.88988		0	0
	1668		69.5	7.69143	0		0		6.88988		0	0
	1669		69.5417	7.72603	0		0		6.88796		0	0
	1670		69.5833	7.74008	0		0		6.88945		0	0
	1671		69.625	7.77468	0		0		6.88945		0	0
	1672		69.6667	7.80063	0		0		6.88775		0	0
	1673		69.7083	7.82766	0		0		6.88945		0	0
	1674		69.75	7.84928	0		0		6.88626		0	0
	1675		69.7917	7.86334	0		0		6.88924		0	0
	1676		69.8333	7.88388	0		0		6.88775		0	0
	1677		69.875	7.9001	0		0		6.88839		0	0
	1678		69.9167	7.92388	0		0		6.88775		0	0
	1679		69.9583	7.94118	0		0		6.88753		0	0
	1680	1	70	7.95199	0		0		6.88775		0	0
	1681		70.0417	7.96821	0		0		6.88753		0	0
	1682		70.0833	7.98119	0		0		6.88753		0	0
	1683		70.125	7.98659	0		0		6.88753		0	0
	1684		70.1667	7.98875	0		0		6.88732		0	0
	1685		70.2083	8.01362	0		0		6.8854		0	0
	1686		70.25	8.02011	0		0		6.88732		0	0
	1687		70.2917	8.02768	0		0		6.88583		0	0
	1688		70.3333	8.02984	0		0		6.88668		0	0
	1689		70.375	8.03633	0		0		6.88498		0	0
	1690		70.4167	8.04389	0		0		6.88498		0	0
	1691		70.4583	8.05471	0		0		6.88732		0	0
	1692		70.5	8.06227	0		0		6.88732		0	0
	1693		70.5417	8.06768	0		0		6.88753		0	0
	1694		70.5833	8.06336	0		0		6.88753		0	0
	1695		70.625	8.08066	0		0		6.88732		0	0
	1696		70.6667	8.08066	0		0		6.88519		0	0
	1697		70.7083	8.08066	0		0		6.88604		0	0
	1698		70.75	8.09255	0		0		6.88498		0	0
	1699		70.7917	8.09579	0		0		6.8854		0	0
	1700		70.8333	8.08498	0		0		6.88519		0	0
	1701		70.875	8.20391	0		0		6.8854		0	0
	1702		70.9167	8.12606	0		0		6.8854		0	0
	1703		70.9583	8.12606	0		0		6.88349		0	0
	1704	1	71	8.13904	0		0		6.8854		0	0
	1705		71.0417	8.13255	0		0		6.8854		0	0
	1706		71.0833	8.14553	0		0		6.88328		0	0
	1707		71.125	8.15634	0		0		6.88519		0	0
	1708		71.1667	8.15093	0		0		6.88519		0	0
	1709		71.2083	8.15309	0		0		6.88647		0	0
	1710		71.25	8.17039	0		0		6.88476		0	0
	1711		71.2917	8.16066	0		0		6.88817		0	0
	1712		71.3333	8.16499	0		0		6.88945		0	0
	1713		71.375	8.1585	0		0				0	0
	1714		71.4167	8.16607	0		0		6.89073		0	0
	1715		71.4583	8.18012	0		0		6.8854		0	0
	1716		71.5	8.18012	0		0		6.86815		0	0
	1717		71.5417	8.17904	0		0		6.82748		0	0
	1718		71.5833	8.17688	0		0		6.78616		0	0
	1719		71.625	8.17688	0		0		6.75081		0	0
	1720		71.6667	8.18985	0		0		6.71993		0	0
	1721		71.7083	8.19093	0		0		6.69374		0	0
	1722		71.75	8.18661	0		0		6.6718		0	0
	1723		71.7917	8.1812	0		0		6.64838		0	0
	1724		71.8333	8.20391	0		0		6.6339		0	0
	1725		71.875	8.19093	0		0		6.63432		0	0
	1726		71.9167	8.19418	0		0		6.63688		0	0
	1727		71.9583	8.19959	0		0		6.63283		0	0
	1728	1	72	8.19959	0		0		6.63177		0	0
	1729		72.0417	8.19093	0		0		6.63177		0	0
	1730		72.0833	8.20499	0		0		6.62772		0	0
	1731		72.125	8.20715	0		0		6.62687		0	0
	1732		72.1667	8.20607	0		0		6.62559		0	0
	1733		72.2083	8.1985	0		0		6.62325		0	0
	1734		72.25	8.20607	0		0		6.62261		0	0
	1735		72.2917	8.20499	0		0		6.62091		0	0
	1736		72.3333	8.21472	0		0		6.62069		0	0
	1737		72.375	8.2158	0		0		6.61835		0	0
	1738		72.4167	8.22445	0		0		6.61686		0	0
	1739		72.4583	8.22553	0		0		6.61303		0	0
	1740		72.5	8.21256	0		0		6.61303		0	0
	1741		72.5417	8.21905	0		0		6.61324		0	0
	1742		72.5833	8.22553	0		0		6.61069		0	0
	1743		72.625	8.24283	0		0		6.61026		0	0
	1744		72.6667	8.22878	0		0		6.60919		0	0
	1745		72.7083	8.22878	0		0		6.60792		0	0
	1746		72.75	8.23526	0		0		6.6109		0	0
	1747		72.7917	8.24607	0		0		6.61196		0	0
	1748		72.8333	8.23634	0		0		6.61196		0	0
	1749		72.875	8.23851	0		0		6.61026		0	0
	1750		72.9167	8.23526	0		0		6.61111		0	0
	1751		72.9583	8.24283	0		0		6.61175		0	0
	1752	1	73	8.24499	0		0		6.61367		0	0
	1753		73.0417	8.24716	0		0		6.61239		0	0
	1754		73.0833	8.22878	0		0		6.60962		0	0
	1755		73.125	8.24067	0		0		6.60855		0	0
	1756		73.1667	8.23959	0		0		6.61026		0	0
	1757		73.2083	8.25148	0		0		6.61388		0	0
	1758		73.25	8.24716	0		0		6.61303		0	0
	1759		73.2917	8.24932	0		0		6.61516		0	0
	1760		73.3333	8.22878	0		0		6.6143		0	0
	1761		73.375	8.23851	0		0		6.61324		0	0
	1762		73.4167	8.23634	0		0		6.61324		0	0
	1763		73.4583	8.2331	0		0		6.61175		0	0
	1764		73.5	8.2331	0		0		6.61217		0	0
	1765		73.5417	8.2331	0		0		6.61537		0	0
	1766		73.5833	8.23959	0		0		6.61217		0	0
	1767		73.625	8.23526	0		0		6.61367		0	0
	1768		73.6667	8.22878	0		0		6.61622		0	0
	1769		73.7083	8.23526	0		0		6.61686		0	0
	1770		73.75	8.23959	0		0		6.61686		0	0
	1771		73.7917	8.23851	0		0		6.61686		0	0
	1772		73.8333	8.25148	0		0		6.61601		0	0
1	1773		77.875	8.25689	5.1863	0.51863	1.50624	0.150624	6.62027	0.000142721	0.0555249	1.79113	0.179113	149.539	55.5249	0.142721	0.774937	0.225063
	1774		73.9167	8.25256	0		0		6.61942		0	0
	1775		73.9583	7.98443	0		0		6.61899		0	0
	1776	1	74	7.99848	0		0		6.61771		0	0
	1777		74.0417	8.01578	0		0		6.61899		0	0
	1778		74.0833	7.98767	0		0		6.61665		0	0
	1779		74.125	7.97578	0		0		6.61878		0	0
	1780		74.1667	7.992	0		0		6.61899		0	0
	1781		74.2083	7.99524	0		0		6.62027		0	0
	1782		74.25	7.99524	0		0		6.61899		0	0
	1783		74.2917	8.00497	0		0		6.61644		0	0
	1784		74.3333	8.00605	0		0		6.61303		0	0
	1785		74.375	8.00713	0		0		6.61622		0	0
	1786		74.4167	8.00173	0		0		6.61622		0	0
	1787		74.4583	8.00173	0		0		6.6126		0	0
	1788		74.5	8.00281	0		0		6.6158		0	0
	1789		74.5417	8.00173	0		0		6.61644		0	0
	1790		74.5833	8.00713	0		0		6.61622		0	0
	1791		74.625	7.99308	0		0		6.61388		0	0
	1792		74.6667	7.99848	0		0		6.61601		0	0
	1793		74.7083	8.00713	0		0		6.61494		0	0
	1794		74.75	7.99848	0		0		6.6109		0	0
	1795		74.7917	8.01254	0		0		6.61217		0	0
	1796		74.8333		0		0		6.61217		0	0
	1797		74.875	8.01254	0		0		6.6126		0	0
	1798		74.9167	9.06669	0		0		6.61345		0	0
	1799		74.9583	8.658	0		0		6.61239		0	0
	1800	1	75	8.54124	0		0		6.61217		0	0
	1801		75.0417		0		0		6.61196		0	0
	1802		75.0833	8.73477	0		0		6.61345		0	0
	1803		75.125	8.72612	0		0		6.61111		0	0
	1804		75.1667	8.86992	0		0		6.61473		0	0
	1805		75.2083	8.87749	0		0		6.61494		0	0
	1806		75.25	9.01371	0		0		6.6126		0	0
	1807		75.2917	9.00182	0		0		6.61239		0	0
	1808		75.3333	9.00074	0		0		6.61303		0	0
	1809		75.375	9.10129	0		0		6.61196		0	0
	1810		75.4167	9.17373	0		0		6.61196		0	0
	1811		75.4583	9.22887	0		0		6.61196		0	0
	1812		75.5	9.27428	0		0		6.61217		0	0
	1813		75.5417	9.31536	0		0		6.61473		0	0
	1814		75.5833	9.35212	0		0		6.61196		0	0
	1815		75.625	9.39861	0		0		6.61217		0	0
	1816		75.6667	9.43321	0		0		6.61175		0	0
	1817		75.7083	9.48835	0		0		6.61196		0	0
	1818		75.75	9.53592	0		0		6.61175		0	0
	1819		75.7917	9.58674	0		0		6.61154		0	0
	1820		75.8333	9.63539	0		0		6.61175		0	0
	1821		75.875	9.68621	0		0		6.61154		0	0
	1822		75.9167	9.75108	0		0		6.61175		0	0
	1823		75.9583	9.76081	0		0		6.61154		0	0
	1824	1	76	10.203	0		0		6.61175		0	0
	1825		76.0417	9.87974	0		0		6.61175		0	0
	1826		76.0833	9.92731	0		0		6.61175		0	0
	1827		76.125	9.98245	0		0		6.61217		0	0
	1828		76.1667	10.4301	0		0		6.61196		0	0
	1829		76.2083	10.4614	0		0		6.61196		0	0
	1830		76.25	10.1241	0		0		6.6126		0	0
	1831		76.2917	10.1641	0		0		6.61175		0	0
	1832		76.3333	10.2009	0		0		6.61175		0	0
	1833		76.375	10.2398	0		0		6.61005		0	0
	1834		76.4167	10.2755	0		0		6.61175		0	0
	1835		76.4583	10.3068	0		0		6.61175		0	0
	1836		76.5	10.3511	0		0		6.61175		0	0
	1837		76.5417	10.3836	0		0		6.61217		0	0
	1838		76.5833	10.416	0		0		6.61196		0	0
	1839		76.625	10.4517	0		0		6.61154		0	0
	1840		76.6667	10.4906	0		0		6.61196		0	0
	1841		76.7083	10.523	0		0		6.61175		0	0
	1842		76.75	10.5609	0		0		6.61196		0	0
	1843		76.7917	10.5955	0		0		6.61196		0	0
	1844		76.8333	10.6398	0		0		6.61175		0	0
	1845		76.875	10.6906	0		0		6.61154		0	0
	1846		76.9167	10.7187	0		0		6.61005		0	0
	1847		76.9583	10.7544	0		0		6.61026		0	0
	1848	1	77	10.8041	0		0		6.61111		0	0
	1849		77.0417	10.8474	0		0		6.61217		0	0
	1850		77.0833	10.8885	0		0		6.61026		0	0
	1851		77.125	10.9306	0		0		6.61175		0	0
	1852		77.1667	10.9674	0		0		6.61217		0	0
	1853		77.2083	11.0074	0		0		6.61239		0	0
	1854		77.25	11.0355	0		0		6.61069		0	0
	1855		77.2917	11.0755	0		0		6.61047		0	0
	1856		77.3333	11.1036	0		0		6.60919		0	0
	1857		77.375	11.135	0		0		6.61026		0	0
	1858		77.4167	11.1642	0		0		6.61196		0	0
	1859		77.4583	11.1869	0		0		6.6109		0	0
	1860		77.5	11.2172	0		0		6.60813		0	0
	1861		77.5417	11.242	0		0		6.61026		0	0
	1862		77.5833	11.2712	0		0		6.6126		0	0
	1863		77.625	11.2918	0		0		6.61069		0	0
	1864		77.6667	11.3101	0		0		6.61026		0	0
	1865		77.7083	11.3242	0		0		6.61196		0	0
	1866		77.75	11.348	0		0		6.60898		0	0
	1867		77.7917	11.362	0		0		6.61303		0	0
	1868		77.8333	11.3891	0		0		6.61345		0	0
	1869		77.875	11.4042	0		0		6.61026		0	0
	1870		77.9167	11.4237	0		0		6.61026		0	0
	1871		77.9583	11.575	0		0		6.61217		0	0
	1872	1	78	11.4658	0		0		6.61154		0	0
	1873		78.0417	11.4939	0		0		6.61239		0	0
	1874		78.0833	11.4972	0		0		6.61175		0	0
	1875		78.125	11.5123	0		0		6.60962		0	0
	1876		78.1667	11.5221	0		0		6.61239		0	0
	1877		78.2083	11.535	0		0		6.61154		0	0
	1878		78.25	11.5491	0		0		6.60898		0	0
	1879		78.2917	11.5458	0		0		6.61026		0	0
	1880		78.3333	11.5491	0		0		6.61005		0	0
	1881		78.375	11.561	0		0		6.61345		0	0
	1882		78.4167	11.5675	0		0		6.6126		0	0
	1883		78.4583	11.5545	0		0		6.61303		0	0
	1884		78.5	11.5696	0		0		6.6126		0	0
	1885		78.5417	11.5664	0		0		6.61303		0	0
	1886		78.5833	11.5664	0		0		6.6126		0	0
	1887		78.625	11.5848	0		0		6.61175		0	0
	1888		78.6667	11.575	0		0		6.61196		0	0
	1889		78.7083	11.588	0		0		6.61217		0	0
	1890		78.75	11.5967	0		0		6.61239		0	0
	1891		78.7917	11.6053	0		0		6.61452		0	0
	1892		78.8333	11.6021	0		0		6.61324		0	0
	1893		78.875	11.5772	0		0		6.61196		0	0
	1894		78.9167	11.5188	0		0		6.61239		0	0
	1895		78.9583	11.4442	0		0		6.6126		0	0
	1896	1	79	11.3761	0		0		6.61217		0	0
	1897		79.0417	11.3145	0		0		6.61601		0	0
	1898		79.0833	11.441	0		0		6.61239		0	0
	1899		79.125	11.5026	0		0		6.6126		0	0
	1900		79.1667	11.5329	0		0				0	0
	1901		79.2083	11.5394	0		0		6.61345		0	0
	1902		79.25	11.548	0		0		6.61367		0	0
	1903		79.2917	11.5556	0		0		6.60387		0	0
	1904		79.3333	11.5675	0		0		6.59109		0	0
	1905		79.375	11.5707	0		0				0	0
	1906		79.4167	11.5696	0		0		6.53274		0	0
	1907		79.4583	11.5804	0		0		6.51358		0	0
	1908		79.5	11.5804	0		0		6.49888		0	0
	1909		79.5417	11.5837	0		0		6.48142		0	0
	1910		79.5833	11.5912	0		0		6.47013		0	0
	1911		79.625	11.5956	0		0		6.46268		0	0
	1912		79.6667	11.5902	0		0		6.45693		0	0
	1913		79.7083	11.6031	0		0		6.45842		0	0
	1914		79.75	11.6042	0		0		6.45906		0	0
	1915		79.7917	11.5999	0		0		6.45906		0	0
	1916		79.8333	11.5912	0		0		6.45906		0	0
	1917		79.875	11.6053	0		0		6.45693		0	0
	1918		79.9167	11.5967	0		0		6.45352		0	0
	1919		79.9583	11.6031	0		0		6.45267		0	0
	1920	1	80	11.6096	0		0		6.45182		0	0
	1921		80.0417	11.6075	0		0		6.45033		0	0
	1922		80.0833	11.6118	0		0		6.4499		0	0
	1923		80.125	11.615	0		0		6.44947		0	0
	1924		80.1667	11.6161	0		0		6.4467		0	0
	1925		80.2083	11.6248	0		0		6.44564		0	0
	1926		80.25	11.614	0		0		6.44415		0	0
	1927		80.2917	11.6237	0		0		6.44159		0	0
	1928		80.3333	11.615	0		0		6.44181		0	0
	1929		80.375	11.6356	0		0		6.43968		0	0
	1930		80.4167	11.6172	0		0		6.43968		0	0
	1931		80.4583	11.6313	0		0		6.4401		0	0
	1932		80.5	11.6291	0		0		6.43734		0	0
	1933		80.5417	11.6345	0		0		6.43734		0	0
	1934		80.5833	11.6258	0		0		6.43755		0	0
	1935		80.625	11.6183	0		0		6.43734		0	0
	1936		80.6667	11.6345	0		0		6.43882		0	0
	1937		80.7083	11.6302	0		0		6.43904		0	0
	1938		80.75	11.628	0		0		6.43925		0	0
	1939		80.7917	11.6302	0		0		6.43968		0	0
	1940		80.8333	11.6442	0		0		6.44202		0	0
1	1941		84.875	11.641	7.47788	0.747788	2.27569	0.227569	6.44181	0.000215916	0.084001	2.70971	0.270971	150	84.001	0.215916	0.766681	0.233319
	1942		80.9167	11.6756	0		0		6.44223		0	0
	1943		80.9583	11.6864	0		0		6.44415		0	0
	1944	1	81		0		0		6.44415		0	0
	1945		81.0417	12.2108	0		0		6.44415		0	0
	1946		81.0833	12.2583	0		0		6.44543		0	0
	1947		81.125	12.3535	0		0		6.44521		0	0
	1948		81.1667	12.3946	0		0		6.44521		0	0
	1949		81.2083	12.4357	0		0		6.44479		0	0
	1950		81.25	12.4886	0		0		6.44521		0	0
	1951		81.2917	12.4951	0		0		6.44521		0	0
	1952		81.3333	12.6357	0		0		6.44905		0	0
	1953		81.375	12.7405	0		0		6.44777		0	0
	1954		81.4167	12.8606	0		0		6.44883		0	0
	1955		81.4583	12.9449	0		0		6.44841		0	0
	1956		81.5	13.0411	0		0		6.44692		0	0
	1957		81.5417	13.1309	0		0		6.4482		0	0
	1958		81.5833	13.2184	0		0		6.4482		0	0
	1959		81.625	13.306	0		0		6.4482		0	0
	1960		81.6667	13.3828	0		0		6.4482		0	0
	1961		81.7083	13.4736	0		0		6.44883		0	0
	1962		81.75	13.5449	0		0		6.44883		0	0
	1963		81.7917	13.6239	0		0		6.44905		0	0
	1964		81.8333	13.7158	0		0		6.44883		0	0
	1965		81.875	13.7893	0		0		6.44926		0	0
	1966		81.9167	13.8704	0		0		6.4499		0	0
	1967		81.9583	13.9439	0		0		6.45097		0	0
	1968	1	82	13.999	0		0		6.45139		0	0
	1969		82.0417	14.0142	0		0		6.4499		0	0
	1970		82.0833	14.0747	0		0		6.45224		0	0
	1971		82.125	14.1115	0		0		6.44905		0	0
	1972		82.1667	14.1526	0		0		6.45097		0	0
	1973		82.2083	14.1937	0		0		6.45097		0	0
	1974		82.25	14.252	0		0		6.44905		0	0
	1975		82.2917	14.2866	0		0		6.44905		0	0
	1976		82.3333	14.3331	0		0		6.45075		0	0
	1977		82.375	14.3753	0		0		6.45075		0	0
	1978		82.4167	14.4164	0		0		6.45033		0	0
	1979		82.4583	14.4391	0		0		6.45075		0	0
	1980		82.5	14.4737	0		0		6.44883		0	0
	1981		82.5417	14.5115	0		0		6.44905		0	0
	1982		82.5833	14.5429	0		0		6.44883		0	0
	1983		82.625	14.5818	0		0		6.44947		0	0
	1984		82.6667	14.611	0		0		6.45075		0	0
	1985		82.7083	14.6553	0		0		6.44926		0	0
	1986		82.75	14.6953	0		0		6.44905		0	0
	1987		82.7917	14.7299	0		0		6.45224		0	0
	1988		82.8333	14.7721	0		0		6.45118		0	0
	1989		82.875	14.8272	0		0		6.4499		0	0
	1990		82.9167	14.8629	0		0		6.45331		0	0
	1991		82.9583	14.904	0		0		6.45054		0	0
	1992	1	83	14.9429	0		0		6.45245		0	0
	1993		83.0417	14.9332	0		0		6.44926		0	0
	1994		83.0833	14.958	0		0		6.45182		0	0
	1995		83.125	15.0078	0		0		6.44947		0	0
	1996		83.1667	15.0402	0		0		6.45352		0	0
	1997		83.2083	15.0889	0		0		6.45671		0	0
	1998		83.25	15.1127	0		0		6.46012		0	0
[truncated: 6,963 more rows]
[truncated: 17 more columns]

## Sheet: Figure S2
								pH2	pCH4	pCO2	pH2	pCH4	pCO2
					248			0	1	1	0	0.1	0.1
					257			2.9892	0.9964	1	0.29892	0.09964	0.1
					257.875
					258
					259.833
					262.083			0.09855	1.971	1.41912	0.009855	0.1971	0.141912
					262.083			3.9572			0.39572
					263.875			2.0547	1.69173		0.20547	0.169173
					266			0.1296	2.8512	1.22821	0.01296	0.28512	0.122821
					269.958
					272.167
