# Supplementary material for: Piezo-tolerant natural gas-producing microbes under accumulating pCO2
Source: Biotechnol Biofuels. 2016 Nov 4;9:236. doi: 10.1186/s13068-016-0634-7 (PMC5097443; doi:10.1186/s13068-016-0634-7)
Supplement: Supplementary file 4 — Additional file 4. Thermodynamic calculation tool. [file 13068_2016_634_MOESM4_ESM.xlsx]

## Sheet: glucose oxidation
Standard conditions 1Molar or 1 atm pressure
		gibbs free energy anaerobic glucose oxidation							enthalpy anaerobic glucose oxidation
	Delta Gf0	with CO2		with CO2 (aq)		With HCO3		Delta Hf0	with CO2		with CO2 (aq)		With HCO3
glucose	-917	-1	917	-1	917	-1	917	-1264	-1	1264	-1	1264	-1	1264
ac	-369.41	2	-738.82	2	-738.82	2	-738.82	-486	2	-972	2	-972	2	-972
prop	-361.08		0		0		0	-510		0		0		0
HCO3	-586.85		0		0	2	-1173.7	-692		0		0	2	-1384
CO2	-394.359	2	-788.718	0	0		0	-394	2	-788	0	0		0
CO2(aq)	-386.02		0	2	-772.04		0	-414		0	2	-828		0
H2	0	4	0	4	0	4	0	0	4	0	4	0	4	0
H2O	-237.178	-2	474.356	-2	474.356	-4	948.712	-286	-2	572	-2	572	-4	1144
CH4	-50.75		0		0		0	-74.8		0		0		0
H+ (pH0)	0	2	0	2	0	4	0	0	2	0	2	0	4	0
	Gf0		-136.182		-119.504		-46.808			76		36		52
	Gf 30°C, rest standard		-139.742		-122.113		-48.4659
		Q	kj/reaction	Q	kj/reaction	Q	kj/reaction
pH7, T 25C, rest standard		1.06152e-14	-215.906	1.06152e-14	-199.228	1.0406e-28	-206.454
pH6.2, T 30C, H2 1 Pa, CO2 0.3 bar, HCO3- 0.15 M,conc 0.01 M		3.58296e-36	-341.966	3.44323e-39	-341.551	3.56601e-49	-324.869
pH6.2, T 30C, H2 1 Pa, CO2 5 bar, HCO3- 0.15 M,conc 0.01 M		9.95268e-34	-328.024	9.56452e-37	-327.609	3.56601e-49	-324.869
pH6.2, T 30C, H2 60 Pa, CO2 5 bar, HCO3- 0.15 M,conc 0.01 M		1.28987e-26	-287.446	1.23956e-29	-287.031	4.62155e-42	-284.29
Qstandard
Qactual
Qactual

## Sheet: propionate oxidation
Standard conditions 1Molar or 1 atm pressure
		gibbs free energy anaerobic propionate oxidation							ethalpy anaerobic propionateoxidation
	Delta Gf0	with CO2		with CO2 (aq)		With HCO3		Delta Hf0	with CO2		with CO2 (aq)		With HCO3
glucose	-917	0	0	0	0	0	0	-1264	0	0	0	0	0	0
ac	-369.41	1	-369.41	1	-369.41	1	-369.41	-486	1	-486	1	-486	1	-486
prop	-361.08	-1	361.08	-1	361.08	-1	361.08	-510	-1	510	-1	510	-1	510
HCO3	-586.85		0		0	1	-586.85	-692		0		0	1	-692
CO2	-394.359	1	-394.359		0		0	-394	1	-394		0		0
CO2(aq)	-386.02		0	1	-386.02		0	-414		0	1	-414		0
H2	0	3	0	3	0	3	0	0	3	0	3	0	3	0
H2O	-237.178	-2	474.356	-2	474.356	-3	711.534	-286	-2	572	-2	572	-3	858
CH4	-50.75		0		0		0	-74.8		0		0		0
H+ (pH0)	0		0		0	1	0	0		0		0	1	0
	Gf0		71.667		80.006		116.354			202		182		190
	Gf 30°C, rest standard		69.4802		78.2947		115.118
		Q	kj/reaction	Q	kj/reaction	Q	kj/reaction
pH7, T 25C, rest standard		1.0406	71.7656	1.0406	80.1046	1.0303e-07	76.4918
pH6.2, T 30C, H2 1 Pa, CO2 0.3 bar, HCO3- 0.15 M,conc 0.01 M		3e-16	-19.0804	9.3e-18	-18.8729	9.46436e-23	-10.5317
pH6.2, T 30C, H2 1 Pa, CO2 5 bar, HCO3- 0.15 M,conc 0.01 M		5e-15	-12.1095	1.55e-16	-11.9021	9.46436e-23	-10.5317
pH6.2, T 30C, H2 60 Pa, CO2 5 bar, HCO3- 0.15 M,conc 0.01 M		1.08e-09	18.3244	3.348e-11	18.5319	2.0443e-17	19.9023
Qstandard
Qactual
Qactual

## Sheet: aceticlastic
Standard conditions 1Molar or 1 atm pressure
	Delta Gf0	with HCO3-		Delta Hf0	With HCO3
glucose	-917	0	0	-1264	0	0
ac	-369.41	-1	369.41	-486	-1	486
prop	-361.08	0	0	-510	0	0
HCO3	-586.85	1	-586.85	-692	1	-692
CO2	-394.359	0	0	-394	0	0
CO2(aq)	-386.02		0	-414		0
H2	0	0	0	0	0	0
H2O	-237.178	-1	237.178	-286	-1	286
CH4	-50.75	1	-50.75	-74.8	1	-74.8
H+ (pH0)	0		0	0	0	0
	Gf0		-31.012			5.2
	Gf 30°C, rest standard		-31.6196
		Q	kj/reaction
pH7, T 25C, rest standard		1.01	-30.9873
pH6.2, T 30C, H2 1 Pa, CO2 0.3 bar, HCO3- 0.15 M,conc 0.01 M		10.5	-25.7935
pH6.2, T 30C, H2 1 Pa, CO2 5 bar, HCO3- 0.15 M,conc 0.01 M		150	-19.2046
pH6.2, T 30C, H2 60 Pa, CO2 5 bar, HCO3- 0.15 M,conc 0.01 M		300	-17.4872
Qstandard
Qactual
Qactual

## Sheet: hydrogenotrophic
Standard conditions 1Molar or 1 atm pressure
	Delta Gf0	with CO2		with CO2 (aq)		With HCO3		Delta Hf0	with CO2		with CO2 (aq)		With HCO3
glucose	-917	0	0	0	0	0	0	-1264	0	0	0	0	0	0
ac	-369.41	0	0	0	0	0	0	-486	0	0	0	0	0	0
prop	-361.08		0		0		0	-510		0		0		0
HCO3	-586.85		0		0	-1	586.85	-692		0		0	-1	692
CO2	-394.359	-1	394.359		0		0	-394	-1	394		0		0
CO2(aq)	-386.02		0	-1	386.02		0	-414		0	-1	414		0
H2	0	-4	0	-4	0	-4	0	0	-4	0	-4	0	-4	0
H2O	-237.178	2	-474.356	2	-474.356	3	-711.534	-286	2	-572	2	-572	3	-858
CH4	-50.75	1	-50.75	1	-50.75	1	-50.75	-74.8	1	-74.8	1	-74.8	1	-74.8
H+ (pH0)	0		0		0	-1	0	0		0		0	-1	0
	Gf0		-130.747		-139.086		-175.434			-252.8		-232.8		-240.8
	Gf 30°C, rest standard		-128.699		-137.514		-174.337
		Q	kj/reaction	Q	kj/reaction	Q	kj/reaction
pH7, T 25C, rest standard		1	-130.747	1	-139.086	10000000	-135.498
pH6.2, T 30C, H2 1 Pa, CO2 0.3 bar, HCO3- 0.15 M,conc 0.01 M		2.33333e+20	-12.4965	7.52688e+21	-12.704	7.39617e+26	-21.0452
pH6.2, T 30C, H2 1 Pa, CO2 5 bar, HCO3- 0.15 M,conc 0.01 M		2e+20	-12.8784	6.45161e+21	-13.0859	1.0566e+28	-14.4563
pH6.2, T 30C, H2 60 Pa, CO2 5 bar, HCO3- 0.15 M,conc 0.01 M		1.54321e+13	-53.457	4.9781e+14	-53.6645	8.15274e+20	-55.0348
Qstandard
Qactual
Qactual

## Sheet: homoacetogenic
Standard conditions 1Molar or 1 atm pressure
	Delta Gf0	with CO2		with CO2 (aq)		With HCO3		Delta Hf0	with CO2		with CO2 (aq)		With HCO3
glucose	-917	0	0	0	0	0	0	-1264	0	0	0	0	0	0
ac	-369.41	1	-369.41	1	-369.41	1	-369.41	-486	0	1	1	-486	1	-486
prop	-361.08		0		0		0	-510				0		0
HCO3	-586.85		0		0	-2	1173.7	-692				0	-2	1384
CO2	-394.359	-2	788.718		0		0	-394	-1	-2		0		0
CO2(aq)	-386.02		0	-2	772.04		0	-414			-2	828		0
H2	0	-4	0	-4	0	-4	0	0	-4	-4	-4	0	-4	0
H2O	-237.178	2	-474.356	2	-474.356	4	-948.712	-286	2	2	2	-572	4	-1144
CH4	-50.75	0	0	0	0	0	0	-74.8	1	0	0	0	0	0
H+ (pH0)	0	1	0	1	0	-1	0	0		1	1	0	-1	0
	Gf0		-55.048		-71.726		-144.422			-2		-230		-246
	Gf 30°C, rest standard		-55.9381		-69.0704		-142.718
		Q	kj/reaction	Q	kj/reaction	Q	kj/reaction
pH7, T 25C, rest standard		1e-07	-94.9841	1e-07	-111.662	10000000	-104.486
pH6.2, T 30C, H2 1 Pa, CO2 0.3 bar, HCO3- 0.15 M,conc 0.01 M		7.01064e+12	17.3491	7295147930167561	21.4308	7.04397e+25	4.74835
pH6.2, T 30C, H2 1 Pa, CO2 5 bar, HCO3- 0.15 M,conc 0.01 M		2.52383e+10	3.40739	2.62625e+13	7.48911	7.04397e+25	4.74835
pH6.2, T 30C, H2 60 Pa, CO2 5 bar, HCO3- 0.15 M,conc 0.01 M		1947.4	-37.1712	2.02643e+06	-33.0895	5.43516e+18	-35.8302
Qstandard
Qactual
Qactual
